# Supplementary material for: Dynamic network inference and association computation discover gene modules regulating virulence, mycotoxin and sexual reproduction in Fusarium graminearum
Source: BMC Genomics. 2020 Feb 24;21:179. doi: 10.1186/s12864-020-6596-y (PMC7041293; doi:10.1186/s12864-020-6596-y)
Supplement: Supplementary file 1 — Additional file 1: Table S1. Gene expression data sets used to predict module networks of F. graminearum in this work. [file 12864_2020_6596_MOESM1_ESM.xlsx]

## Sheet: Sheet1
Table S1. Gene expression data sets used to predict module networks of F. graminearum in this work.
Group	Experiment ID	Biological conditions	No. of biological replicates	Source
control	CM	complete medium (CM)	3	FGEDB
stress	MMC	carbon starvation	3	FGEDB
stress	MMN	nitrogen starvation	3	FGEDB
mutant	MAC	adenylyl cyclase mutant on CM	5	FGEDB
mutant	CPKA	protein kinase A mutant on CM	5	FGEDB
mutant	HOS2	HOS2 mutant on CM	3	FGEDB
mutant	HMT1	HMT1 mutant on CM	3	FGEDB
mutant	Rpd3	Rpd3 mutant on CM	3	FGEDB
mutant	HP1	HP1 mutant on CM	3	FGEDB
secondary metabolism	FG18_H4-6	Fgp1 mutant on Putrescine	3	PLEXdb
secondary metabolism	FG18_H1-3	wild type on Putrescine	3	PLEXdb
sexual reproduction	FG16_H1-3	vegetative hyphae	3	PLEXdb
sexual reproduction	FG16_H4-6	wide dikaryotic hyphae	3	PLEXdb
sexual reproduction	FG16_H7-9	perithecial initials	3	PLEXdb
sexual reproduction	FG16_H10-12	young perithecia	3	PLEXdb
wheat head infection	FG15_H1-3	wheat control	3	PLEXdb
wheat head infection	FG15_H4-6	24 hour infection	3	PLEXdb
wheat head infection	FG15_H7-9	48 hour infection	3	PLEXdb
wheat head infection	FG15_H10-12	72 hour infection	3	PLEXdb
wheat head infection	FG15_H13-15	96 hour infection	3	PLEXdb
wheat head infection	FG15_H16-18	144 hour infection	3	PLEXdb
wheat head infection	FG15_H19-21	192 hour infection	3	PLEXdb
secondary metabolism	FG14_H1-4	Agmatine	4	PLEXdb
secondary metabolism	FG14_H5-8	Glutamine	4	PLEXdb
control	FG13_H1-3	WT PH1 CMC media	3	PLEXdb
wheat head infection	FG13_H4-6	WT PH1 wheat infection	3	PLEXdb
sexual reproduction	FG13_H7-9	WT PH1 Secondary metabolism	3	PLEXdb
control	FG13_H10-12	ΔFgStuA CMC media	3	PLEXdb
wheat head infection	FG13_H13-15	ΔFgStuA wheat infection	3	PLEXdb
sexual reproduction	FG13_H16-18	ΔFgStuA Secondary mtabolism	3	PLEXdb
wheat crown rot infection	FG12_H1-4	Crown rot infection 2dpi	4	PLEXdb
wheat crown rot infection	FG12_H5-8	Crown rot infection 14dpi	4	PLEXdb
wheat crown rot infection	FG12_H9-11	Crown rot infection 35dpi	3	PLEXdb
control	FG12_H12-15	mycelia cultured	4	PLEXdb
wheat head infection	FG11_H1-3	infection PH-1	3	PLEXdb
wheat head infection	FG11_H4-6	infection PH-1 Tri6 deletion	3	PLEXdb
wheat head infection	FG11_H7-9	infection PH-1 Tri10 deletion	3	PLEXdb
sexual reproduction	FG10_H1-3	trochodien 250uM	3	PLEXdb
sexual reproduction	FG10_H4-6	no trochodien	3	PLEXdb
mis	FG7_H1-3	conidia germination 0h	3	PLEXdb
mis	FG7_H4-6	conidia germination 2h	3	PLEXdb
mis	FG7_H7-9	conidia germination 8h	3	PLEXdb
mis	FG7_H10-12	conidia germination 24h	3	PLEXdb
sexual reproduction	FG6_H1-3	mutant cch1-14 sexual development 0h	3	PLEXdb
sexual reproduction	FG6_H4-6	mutant cch1-14 sexual development 96h	3	PLEXdb
sexual reproduction	FG6_H7-9	mutant cch1-14 sexual development 144h	3	PLEXdb
sexual reproduction	FG5_H1-5	PH-1 sexual development 0h	5	PLEXdb
sexual reproduction	FG5_H6-8	PH-1 sexual development 24h	3	PLEXdb
sexual reproduction	FG5_H9-12	PH-1 sexual development 48h	4	PLEXdb
sexual reproduction	FG5_H13-15	PH-1 sexual development 72h	3	PLEXdb
sexual reproduction	FG5_H16-20	PH-1 sexual development 96h	5	PLEXdb
sexual reproduction	FG5_H21-23	PH-1 sexual development 144h	3	PLEXdb
barley head infection	FG1_H1-3	barley infection water control	3	PLEXdb
barley head infection	FG1_H4-6	barley infection 24h	3	PLEXdb
barley head infection	FG1_H7-9	barley infection 48h	3	PLEXdb
barley head infection	FG1_H10-12	barley infection 72h	3	PLEXdb
barley head infection	FG1_H13-15	barley infection 96h	3	PLEXdb
barley head infection	FG1_H16-18	barley infection 144h	3	PLEXdb
control	FG2_H1-3	complete medium	3	PLEXdb
stress	FG2_H4-6	carbon starvation	3	PLEXdb
stress	FG2_H7-9	nitrogen starvation	3	PLEXdb
wheat coleoptile infection	FG19-H1-3	wheat control	3	PLEXdb
wheat coleoptile infection	FG19-H4-6	infection 16h	3	PLEXdb
wheat coleoptile infection	FG19-H7-9	infection 40h	3	PLEXdb
wheat coleoptile infection	FG19-H10-12	infection 64h	3	PLEXdb
wheat coleoptile infection	FG19-H13-14	infection 240h	2	PLEXdb
wheat coleoptile infection	FG19-H15-17	infection 720h	3	PLEXdb
