# Supplementary material for: Dynamic network inference and association computation discover gene modules regulating virulence, mycotoxin and sexual reproduction in Fusarium graminearum
Source: BMC Genomics. 2020 Feb 24;21:179. doi: 10.1186/s12864-020-6596-y (PMC7041293; doi:10.1186/s12864-020-6596-y)
Supplement: Supplementary file 2 — Additional file 2: Table S2. Phenotype summary of 170 transcription factors as candidate regulators extracted from the originally reported by Son et al. 2011 in PLoS Pathogens. [file 12864_2020_6596_MOESM2_ESM.xlsx]

## Sheet: Sheet1
Table S2. The Summary of 170 phenotype-associated transcription factors (TFs). Data are extracted from the originally reported by Son et al. 2011 PLoS Pathogens. The phenotypes of TF mutants are scored with numbers, where the number 4 means phenotype is indistinguishable from wild type; a number lower than 4 means reduced phenotype; a number larger than 4 means enhanced phenotype.
Locus	Gene name	Del	Parent	Mycelial growth		Pig	Sexual development				Con	Vir	Toxins		Stress responses
				PDA	MM		NF	PM	AF	AD			ZEA	DON	Os	ROS	Fung	CW	pH4	pH11
FGSG_04220	GzAPSES001	Y	GZ3639	1	1	4	0	0	0	0	4	0	2	2	4	4	4	4	4	4
FGSG_10129	FgStuA	Y	GZ3639	3	2	0	0	0	0	0	0	0	0	0	4	4	4	4	4	4
FGSG_10384	GzAPSES004	Y	GZ3639	1	1	4	0	0	0	0	4	0	0	0	4	4	4	4	4	4
FGSG_06071	GzAT001	Y	GZ3639	1	1	0	0	0	0	0	0	0	4	4	4	4	4	4	4	4
FGSG_00545	GzbHLH001	Y	GZ3639	3	3	4	4	4	4	4	4	4	4	4	4	4	4	4	4	2
FGSG_00750	GzbHLH002	Y	GZ3639	4	3	4	4	4	4	4	4	4	0	0	4	4	4	4	4	4
FGSG_01173	GzbHLH004	Y	GZ3639	2	2	4	0	0	0	0	4	4	2	0	4	4	4	4	4	4
FGSG_06291	GzBrom002	Y	GZ3639	2	1	0	0	0	0	0	0	0	0	0	2	2	6	6	6	2
FGSG_00515	GzbZIP001	Y	GZ3639	2	2	4	4	3	4	4	4	0	4	4	4	4	4	4	4	4
FGSG_01555	ZIF1	Y	GZ3639	3	2	4	1	2	0	0	4	0	6	0	2	4	2	4	4	2
FGSG_05171	GzbZIP007	Y	GZ3640	3	0	1	0	0	0	0	4	0	0	0	2	2	2	4	4	2
FGSG_06651	GzbZIP010	Y	GZ3641	2	2	3	5	4	4	4	4	0	0	0	4	4	4	4	4	4
FGSG_07789	GzbZIP011	Y	GZ3642	3	4	4	4	4	4	4	4	4	4	4	4	4	4	4	4	4
FGSG_09832	GzbZIP016	Y	GZ3643	2	3	4	2	1	2	0	0	0	4	4	4	4	4	4	4	4
FGSG_00477	GzC2H003	Y	GZ3644	3	3	5	0	0	0	0	3	0	6	4	4	4	4	4	4	4
FGSG_01022	GzC2H007	Y	GZ3645	3	4	4	0	0	0	0	4	0	2	2	4	4	4	4	4	2
FGSG_01350	GzC2H014	Y	GZ3646	2	3	4	0	0	0	0	4	0	4	2	4	4	4	4	4	4
FGSG_04134	GzCON7	Y	GZ3647	2	0	3	0	0	0	0	0	0	2	2	4	4	4	4	4	4
FGSG_06871	GzC2H045	Y	GZ3648	2	2	1	0	0	0	0	4	0	4	4	4	4	4	4	4	4
FGSG_07052	GzC2H047	Y	GZ3649	3	4	4	1	4	4	4	3	0	4	4	4	4	4	4	4	4
FGSG_07075	GzC2H048	Y	GZ3650	4	0	4	4	4	4	4	4	4	4	4	2	4	4	4	4	2
FGSG_07928	GzC2H059	Y	GZ3651	3	3	4	4	2	4	4	4	0	4	4	4	4	4	4	4	4
FGSG_08617	GzC2H066	Y	GZ3652	3	4	4	2	2	2	2	4	0	2	0	4	4	4	4	4	4
FGSG_09410	GzC2H076	Y	GZ3653	3	4	5	4	4	4	4	4	4	4	4	4	4	4	4	4	4
FGSG_10470	GzC2H088	Y	GZ3654	3	2	3	0	0	0	0	4	4	4	4	4	4	4	4	4	4
FGSG_10517	GzC2H090	Y	GZ3655	2	1	4	0	0	0	0	0	0	6	2	4	4	4	4	4	4
FGSG_11799	GzC2H095	Y	GZ3656	4	3	4	4	4	4	4	4	4	4	4	4	4	4	4	4	2
FGSG_12970	FgPac1	Y	GZ3657	3	3	4	3	3	4	4	4	4	4	4	4	4	4	4	4	2
FGSG_13711	GzC2H105	Y	GZ3658	2	0	0	0	0	0	0	0	0	0	0	4	4	4	4	4	4
FGSG_13746	GzNot002	Y	GZ3659	2	2	4	0	0	0	0	3	0	6	6	4	4	4	4	4	4
FGSG_02527	GzDDT	Y	GZ3660	2	2	4	4	3	4	4	3	0	0	0	4	4	4	4	4	4
FGSG_08634	GzGATA006	Y	GZ3661	4	0	3	2	2	0	0	4	4	2	2	4	4	4	4	4	4
FGSG_09565	GzGATA007	Y	GZ3662	4	3	4	4	4	4	4	4	4	4	4	4	4	4	4	4	4
FGSG_10868	GzHSF003	Y	GZ3663	4	2	4	4	4	4	4	4	4	4	4	4	4	4	4	4	4
FGSG_01182	GzCCAAT002	Y	GZ3664	2	2	3	1	2	0	0	3	0	4	4	4	4	4	4	6	4
FGSG_05304	GzCCAAT004	Y	GZ3665	3	2	4	0	0	0	0	4	0	2	2	4	4	4	4	6	4
FGSG_00385	GzHMG002	Y	GZ3666	3	3	0	0	0	0	0	0	0	2	2	4	4	4	4	6	4
FGSG_07116	GzHMG021	Y	GZ3667	3	3	4	4	4	4	4	4	4	4	4	4	4	4	4	4	4
FGSG_09868	GzHMG029	Y	GZ3668	1	1	4	4	4	4	4	4	0	2	0	4	4	6	6	6	4
FGSG_09019	GzHOME009	Y	GZ3669	1	1	4	1	2	4	4	4	0	2	2	4	4	4	4	4	4
FGSG_06948	Gzscp	Y	GZ3670	3	3	1	0	0	0	0	4	0	0	0	4	4	4	4	4	4
FGSG_00930	GzSsu72	Y	GZ3671	4	3	3	1	2	4	4	4	4	2	2	2	4	4	2	4	4
FGSG_00324	GzMyb002	Y	GZ3672	3	3	3	0	0	0	0	2	0	4	2	6	4	4	4	4	4
FGSG_01915	GzFlbD	Y	GZ3673	5	5	5	0	0	0	0	0	4	4	4	4	4	4	4	4	4
FGSG_07546	MYT2	Y	GZ3674	4	5	2	2	4	4	4	4	4	2	2	4	4	4	4	4	4
FGSG_10269	GzMyb016	Y	GZ3675	2	1	4	0	0	0	0	0	4	0	0	4	4	4	4	4	4
FGSG_12781	GzMyb017	Y	GZ3676	3	2	5	0	0	0	0	3	0	2	2	4	4	4	4	4	4
FGSG_09992	GzNH001	Y	GZ3677	2	2	5	0	0	0	0	3	0	0	0	4	4	4	4	4	4
FGSG_09654	GzOB038	Y	GZ3678	2	2	0	1	3	0	0	3	0	4	4	4	4	4	4	4	4
FGSG_13120	GzOB047	Y	GZ3679	2	1	4	0	0	0	0	0	0	0	0	4	4	4	4	4	4
FGSG_07157	GzP53L003	Y	GZ3680	3	4	5	4	4	4	4	4	4	2	4	4	4	4	4	4	4
FGSG_08981	GzOpi	Y	GZ3681	4	5	4	4	4	4	4	3	4	4	4	4	4	6	4	4	4
FGSG_01665	FgFSR1	Y	GZ3682	2	2	5	0	0	0	0	3	0	0	0	4	4	4	4	6	4
FGSG_05520	GzWing011	Y	GZ3683	4	3	4	0	0	0	0	4	4	0	0	2	4	4	2	4	4
FGSG_06359	GzWing014	Y	GZ3684	3	4	4	4	4	4	4	4	4	2	4	4	4	4	4	4	4
FGSG_06944	GzWing015	Y	GZ3685	3	2	4	2	0	0	0	4	0	4	4	4	4	4	4	4	4
FGSG_07420	GzRFX1	Y	GZ3686	3	3	4	2	0	0	0	3	4	2	2	4	4	4	4	4	4
FGSG_07433	GzWing017	Y	GZ3687	3	3	4	4	4	4	4	4	4	4	4	4	4	2	4	4	2
FGSG_08481	GzWing018	Y	GZ3688	3	2	4	0	0	0	0	3	0	0	0	2	2	2	6	4	4
FGSG_08572	GzWing019	Y	GZ3689	1	1	1	0	0	0	0	0	0	0	0	4	4	4	4	4	4
FGSG_08719	GzWing020	Y	GZ3690	3	3	4	0	0	0	0	3	0	0	0	2	2	2	2	2	2
FGSG_10716	GzCCHC011	Y	GZ3691	1	0	0	0	0	0	0	0	0	0	0	4	4	4	4	4	4
FGSG_08924	GzZC086	Y	GZ3692	3	2	5	4	4	4	4	3	4	4	4	4	4	2	4	4	4
FGSG_10069	GzZC087	Y	GZ3693	3	3	1	0	0	0	0	3	0	4	4	4	4	4	4	4	4
FGSG_08769	GzZC108	Y	GZ3694	2	1	4	0	0	0	0	4	0	0	0	4	4	4	4	4	4
FGSG_07591	GzZC189	Y	GZ3695	4	3	4	4	4	4	4	4	4	4	4	4	4	4	4	4	4
FGSG_05958	GzZC192	Y	GZ3696	4	3	4	4	4	4	4	4	4	4	4	4	4	4	4	4	4
FGSG_03929	GzZC194	Y	GZ3697	4	3	4	4	4	4	4	4	4	4	4	4	4	4	4	4	4
FGSG_07133	GzZC230	Y	GZ3698	4	3	4	3	2	2	4	3	0	2	2	4	4	4	4	4	4
FGSG_07067	GzZC232	Y	GZ3699	4	3	4	0	0	0	0	4	0	0	4	4	4	4	4	4	4
FGSG_04901	GzZC271	Y	GZ3700	3	4	4	4	4	4	4	4	4	4	4	4	4	4	4	4	4
FGSG_00574	GzZC302	Y	GZ3701	3	2	5	0	0	0	0	4	0	4	4	2	2	2	4	4	2
FGSG_00573	GzZC303	Y	GZ3702	3	2	5	0	0	0	0	4	4	4	4	2	2	2	4	4	2
FGSG_01877	GzC2H016	Y	GZ3703	4	4	1	0	0	0	0	1	4	4	4	4	4	4	4	4	4
FGSG_02743	GzC2H018	Y	GZ3704	4	4	3	4	3	4	4	4	4	4	4	4	4	4	4	4	4
FGSG_02803	GzC2H020	Y	GZ3705	4	4	0	4	4	4	4	3	4	4	4	4	4	4	4	4	2
FGSG_04083	GzC2H024	Y	GZ3706	4	4	3	4	3	4	4	4	0	4	4	4	4	4	4	4	4
FGSG_04084	GzC2H025	Y	GZ3707	4	4	0	4	4	4	4	4	4	4	4	4	4	4	4	4	4
FGSG_09339	GzMADS003	Y	GZ3708	4	4	3	0	0	0	0	4	0	2	2	4	4	4	4	4	4
FGSG_00902	GzTF2S001	Y	GZ3709	4	4	3	4	4	4	4	3	4	2	4	4	4	4	4	4	2
FGSG_06160	GzZC229	Y	GZ3710	4	4	3	4	2	0	0	2	4	4	4	4	4	4	4	4	4
FGSG_02083	GzZC246	Y	GZ3711	4	4	3	4	1	0	0	4	4	0	0	4	4	4	4	4	4
FGSG_02531	GzZC250	Y	GZ3712	4	4	3	4	4	4	4	4	4	6	4	2	4	4	4	4	4
FGSG_02320	GIP2	Y	GZ3713	4	4	0	4	4	4	4	4	4	4	4	4	4	2	4	4	4
FGSG_01307	GzbHLH005	Y	GZ3714	4	4	4	4	3	2	2	4	0	4	4	2	4	4	4	4	4
FGSG_02814	GzbHLH007	Y	GZ3715	4	4	4	5	4	4	4	4	4	6	6	4	4	4	4	4	4
FGSG_09308	GzbHLH014	Y	GZ3716	4	4	4	5	4	4	4	4	4	4	4	4	4	4	4	4	4
FGSG_01106	GzC2H008	Y	GZ3717	4	4	4	4	3	2	4	4	0	2	2	4	4	4	4	4	4
FGSG_01341	GzC2H013	Y	GZ3718	4	4	4	1	2	2	0	4	0	6	4	4	4	4	4	4	2
FGSG_01576	GzC2H015	Y	GZ3719	4	4	4	1	2	4	4	4	4	4	4	4	4	4	4	4	4
FGSG_06427	GzC2H042	Y	GZ3720	4	4	4	2	3	4	4	4	0	4	4	4	4	4	4	4	4
FGSG_06701	GzC2H044	Y	GZ3721	4	4	4	4	3	4	4	4	4	4	4	4	4	4	4	4	4
FGSG_07310	GzBrlA	Y	GZ3722	4	4	4	1	1	0	0	4	4	4	4	4	4	4	4	4	4
FGSG_11792	GzC2H094	Y	GZ3723	4	4	4	0	0	0	0	4	4	4	4	4	4	4	4	4	4
FGSG_12837	GzC2H098	Y	GZ3724	4	4	4	4	4	0	0	4	4	4	4	4	4	4	4	4	4
FGSG_13314	GzC2H103	Y	GZ3725	4	4	4	1	1	0	0	4	4	4	4	4	4	4	4	4	4
FGSG_06356	GzGH	Y	GZ3726	4	4	4	5	4	4	4	4	4	4	4	4	4	4	4	4	4
FGSG_02608	GzCCAAT003	Y	GZ3727	4	4	4	4	2	4	4	4	4	4	4	4	4	4	4	4	4
FGSG_00696	GzHMG004	Y	GZ3728	4	4	4	4	4	2	4	4	4	4	4	4	4	4	4	4	4
FGSG_00729	GzHMG005	Y	GZ3729	4	4	4	2	2	4	4	3	0	4	4	4	4	4	4	4	4
FGSG_01366	GzHMG010	Y	GZ3730	4	4	4	1	1	0	0	4	4	4	4	4	4	4	4	4	4
FGSG_05604	GzHMG018	Y	GZ3731	4	4	4	4	4	2	4	4	4	4	4	4	4	4	4	4	4
FGSG_08890	MAT1-1-3	Y	GZ3732	4	4	4	4	3	0	0	4	4	4	4	4	4	4	4	4	4
FGSG_08892	MAT1-1-1	Y	GZ3733	4	4	4	1	1	0	0	4	4	4	4	4	4	4	4	4	4
FGSG_08893	MAT1-2-1	Y	GZ3734	4	4	4	1	1	0	0	4	4	4	4	4	4	4	4	4	4
FGSG_05475	GzHOME002	Y	GZ3735	4	4	4	1	3	4	4	4	4	2	2	4	4	4	4	4	4
FGSG_06966	GzHOMEL016	Y	GZ3736	4	4	4	4	3	4	4	4	4	4	4	4	4	4	4	4	4
FGSG_08696	GzMADS001	Y	GZ3737	4	4	4	1	1	0	0	4	4	4	4	2	4	4	6	4	4
FGSG_00318	MYT1	Y	GZ3738	4	4	4	1	1	0	0	4	4	4	4	4	4	4	4	4	2
FGSG_02719	GzMyb008	Y	GZ3739	4	4	4	1	4	4	4	4	4	4	4	4	4	6	6	6	4
FGSG_09000	GzOB036	Y	GZ3740	4	4	4	4	3	4	4	4	4	4	4	4	4	4	4	4	4
FGSG_09709	GzP53L005	Y	GZ3741	4	4	4	0	0	0	0	4	4	4	4	4	4	4	4	4	4
FGSG_05855	GzJUM003	Y	GZ3742	4	4	4	4	1	2	0	4	4	4	4	4	4	4	4	4	4
FGSG_01030	GzWing004	Y	GZ3743	4	4	4	4	2	2	4	4	4	4	4	4	4	4	4	4	4
FGSG_05949	GzWing012	Y	GZ3744	4	4	4	4	4	2	4	4	4	4	4	4	4	4	4	4	4
FGSG_06228	FgFlbA	Y	GZ3745	4	4	4	1	1	0	0	4	0	6	6	6	6	6	6	6	4
FGSG_11826	GzWing027	Y	GZ3746	4	4	4	1	1	0	0	4	4	4	4	4	4	4	4	4	4
FGSG_10286	GzCCHC010	Y	GZ3747	4	4	4	4	4	2	4	4	4	4	4	4	4	4	4	4	4
FGSG_06542	GzDHHC003	Y	GZ3748	4	4	4	0	0	0	0	4	4	6	4	4	2	4	4	4	4
FGSG_08626	GzZC109	Y	GZ3749	4	4	4	4	3	2	2	4	4	4	4	4	4	4	4	4	4
FGSG_02445	GzZC151	Y	GZ3750	4	4	4	1	1	0	0	3	4	4	4	4	4	4	4	4	4
FGSG_04480	GzZC183	Y	GZ3751	4	4	4	0	0	0	0	4	4	4	4	4	4	4	4	4	4
FGSG_05503	GzZC215	Y	GZ3752	4	4	4	4	4	2	2	4	4	4	4	4	4	4	4	4	4
FGSG_05789	GzZC228	Y	GZ3753	4	4	4	4	3	4	4	4	4	4	4	4	4	4	4	4	4
FGSG_01176	GzZC248	Y	GZ3754	4	4	4	1	1	4	4	4	0	2	2	2	2	6	4	4	4
FGSG_09318	GzZC258	Y	GZ3755	4	4	4	0	0	0	0	4	4	4	4	4	4	4	4	4	4
FGSG_01564	GzZC276	Y	GZ3756	4	4	4	4	3	4	4	4	4	4	4	4	4	4	4	4	4
FGSG_06382	GzZC289	Y	GZ3757	4	4	4	4	2	4	4	4	4	4	4	4	4	4	4	4	4
FGSG_00404	GzZC301	Y	GZ3758	4	4	4	0	0	0	0	4	4	4	4	4	4	4	4	4	4
FGSG_02398	ZEB2	Y	GZ3759	4	4	4	4	4	4	4	4	4	0	4	4	4	4	4	4	4
FGSG_10142	GzbZIP017	Y	GZ3760	4	4	4	4	4	4	4	4	0	2	4	4	4	4	4	4	4
FGSG_00584	GzC2H004	Y	GZ3761	4	4	4	4	4	4	4	4	4	2	2	4	4	4	4	4	4
FGSG_03536	TRI6	Y	GZ3762	4	4	4	4	4	4	4	4	4	2	0	4	4	4	4	4	4
FGSG_05399	GzC2H037	Y	GZ3763	4	4	4	4	4	4	4	4	4	2	6	4	4	4	4	4	4
FGSG_05857	GzC2H038	Y	GZ3764	4	4	4	4	4	4	4	4	4	2	4	4	4	4	4	4	4
FGSG_12809	GzC2H097	Y	GZ3765	4	4	4	4	4	4	4	4	4	2	4	4	4	4	4	4	4
FGSG_00352	GzCCAAT001	Y	GZ3766	4	4	4	4	4	4	4	4	4	6	6	4	4	4	4	4	4
FGSG_01327	GzHMG009	Y	GZ3767	4	4	4	4	4	4	4	4	4	2	2	4	4	4	4	4	4
FGSG_02718	GzHOMEL009	Y	GZ3768	4	4	4	4	4	4	4	4	4	2	0	4	4	4	4	4	4
FGSG_09524	GzZC007	Y	GZ3769	4	4	4	4	4	4	4	4	4	2	2	4	4	4	4	4	4
FGSG_09349	GzZC008	Y	GZ3770	4	4	4	4	4	4	4	4	4	2	2	4	4	4	4	4	4
FGSG_10429	GzZC082	Y	GZ3771	4	4	4	4	4	4	4	4	4	2	4	4	4	4	4	4	4
FGSG_07265	GzZC110	Y	GZ3772	4	4	4	4	4	4	4	4	4	2	4	4	4	4	4	4	4
FGSG_06810	GzZC131	Y	GZ3773	4	4	4	4	4	4	4	4	4	6	4	4	4	4	4	4	4
FGSG_07368	GzZC233	Y	GZ3774	4	4	4	4	4	4	4	4	4	6	4	6	4	4	4	4	4
FGSG_02068	GzZC247	Y	GZ3775	4	4	4	4	4	4	4	4	4	2	2	4	4	4	4	4	4
FGSG_07097	GzHOME005	Y	GZ3776	4	4	4	4	4	4	4	2	4	4	4	4	4	4	4	4	4
FGSG_13625	GzZC034	Y	GZ3777	4	4	4	4	4	4	4	2	4	4	4	4	4	4	4	4	4
FGSG_11561	GzZC088	Y	GZ3778	4	4	4	4	4	4	4	3	4	4	4	4	4	4	4	4	4
FGSG_04109	GzZC217	Y	GZ3779	4	4	4	4	4	4	4	3	4	4	4	4	4	4	4	4	4
FGSG_05068	GzZC274	Y	GZ3780	4	4	4	4	4	4	4	3	4	4	4	4	4	4	4	4	4
FGSG_11416	GzC2H093	Y	GZ3781	4	4	4	4	4	4	4	4	0	4	4	4	4	4	4	4	4
FGSG_10179	GzLam002	Y	GZ3782	4	4	4	4	4	4	4	4	0	4	4	4	4	2	4	4	4
FGSG_08737	GzOB031	Y	GZ3783	4	4	4	4	4	4	4	4	0	4	4	4	4	4	4	4	4
FGSG_08182	GzZC116	Y	GZ3784	4	4	4	4	4	4	4	4	0	4	4	4	4	4	4	4	4
FGSG_08028	GzZC120	Y	GZ3785	4	4	4	4	4	4	4	4	0	4	4	4	4	4	4	4	4
FGSG_01293	GzZC236	Y	GZ3786	4	4	4	4	4	4	4	4	0	4	4	4	4	4	4	4	4
FGSG_00719	GzZC282	Y	GZ3787	4	4	4	4	4	4	4	4	0	4	4	4	4	4	4	4	4
FGSG_00147	GzZC305	Y	GZ3788	4	4	4	4	4	4	4	4	0	4	4	4	4	4	6	4	4
FGSG_11623	GzbZIP018	Y	GZ3789	4	4	4	4	4	4	4	4	4	4	4	4	4	4	4	6	4
FGSG_00653	GzC2H005	Y	GZ3790	4	4	4	4	4	4	4	4	4	4	4	4	4	4	4	6	4
FGSG_05381	GzC2H036	Y	GZ3791	4	4	4	4	4	4	4	4	4	4	4	4	4	4	4	4	2
FGSG_09904	GzOB042	Y	GZ3792	4	4	4	4	4	4	4	4	4	4	4	4	4	2	4	4	4
FGSG_03874	GzP53L002	Y	GZ3793	4	4	4	4	4	4	4	4	4	4	4	2	4	4	4	4	2
FGSG_05896	GzDHHC002	Y	GZ3794	4	4	4	4	4	4	4	4	4	4	4	4	4	4	4	4	2
FGSG_00568	GzZC083	Y	GZ3795	4	4	4	4	4	4	4	4	4	4	4	4	4	6	4	4	4
FGSG_07177	GzZC113	Y	GZ3796	4	4	4	4	4	4	4	4	4	4	4	4	4	4	6	4	4
FGSG_07927	GzZC121	Y	GZ3797	4	4	4	4	4	4	4	4	4	4	4	6	6	4	4	4	4
FGSG_09464	GzZC162	Y	GZ3798	4	4	4	4	4	4	4	4	4	4	4	6	4	4	6	6	4
FGSG_11364	GzZC172	Y	GZ3799	4	4	4	4	4	4	4	4	4	4	4	4	4	4	4	4	2
