# Supplementary material for: Dynamic network inference and association computation discover gene modules regulating virulence, mycotoxin and sexual reproduction in Fusarium graminearum
Source: BMC Genomics. 2020 Feb 24;21:179. doi: 10.1186/s12864-020-6596-y (PMC7041293; doi:10.1186/s12864-020-6596-y)
Supplement: Supplementary file 3 — Additional file 3: Table S3. Weight of each regulator (R) in each module. [file 12864_2020_6596_MOESM3_ESM.xlsx]

## Sheet: Sheet1
Table S3. Weight of each regulator (R) in each module
Modules	R1	R2	R3	R4	R5	R6	R7	R8	R9
M01	0	0	0	0	0	0	0	0	0
M02	0.289617	0.224044	0.0655738	0.120219	0.103825	0.0655738	0.0765027	0.0546448	0
M03	0.292818	0.226519	0.0662983	0.138122	0.0883978	0.0773481	0.0552486	0.0552486	0
M04	0.283422	0.144385	0.139037	0.106952	0.0855615	0.0802139	0.0534759	0.0534759	0.0534759
M05	0.276042	0.244792	0.182292	0.0625	0.0989583	0.0833333	0.0520833	0	0
M06	0.292818	0.237569	0.0552486	0.149171	0.0883978	0.110497	0.0662983	0	0
M07	0.065	0.2	0.265	0.17	0.135	0.1	0.065	0	0
M08	0.323171	0.231707	0.0914634	0.176829	0.097561	0.0792683	0	0	0
M09	0.325153	0.159509	0.165644	0.110429	0.0736196	0.0920245	0.0736196	0	0
M10	0.256039	0.227053	0.188406	0.135266	0.0531401	0.0917874	0.0483092	0	0
M11	0.313609	0.224852	0.0887574	0.12426	0.100592	0.0828402	0.0650888	0	0
M12	0.321212	0.212121	0.109091	0.127273	0.0727273	0.0848485	0.0727273	0	0
M13	0.306358	0.236994	0.0693642	0.150289	0.0867052	0.0693642	0.0809249	0	0
M14	0.304598	0.235632	0.0689655	0.143678	0.091954	0.091954	0.0632184	0	0
M15	0.256039	0.227053	0.198068	0.120773	0.0772947	0.0676329	0.0531401	0	0
M16	0.321212	0.175758	0.145455	0.127273	0.10303	0.0606061	0.0666667	0	0
M17	0.353333	0.273333	0.08	0.126667	0	0.08	0.0866667	0	0
M18	0.246512	0.218605	0.190698	0.130233	0.0604651	0.0930233	0.0604651	0	0
M19	0.323171	0.292683	0	0.0853659	0.121951	0.0853659	0.0914634	0	0
M20	0.286486	0.227027	0.0594595	0.140541	0.0864865	0.0864865	0.0594595	0	0.0540541
M21	0.321212	0.218182	0.10303	0.139394	0.0787879	0.0666667	0.0727273	0	0
M22	0.288043	0.244565	0.195652	0.119565	0.076087	0.076087	0	0	0
M23	0.24424	0.21659	0.18894	0.101382	0.0875576	0.0691244	0.0460829	0.0460829	0
M24	0.273196	0.221649	0.0515464	0.170103	0.0515464	0.113402	0.056701	0.0618557	0
M25	0.317365	0.167665	0.149701	0.131737	0.0718563	0.0778443	0.0838323	0	0
M26	0.280423	0.238095	0.142857	0.0952381	0.10582	0.0634921	0.0740741	0	0
M27	0.271795	0.2	0.0717949	0.169231	0.0871795	0.0820513	0.0615385	0.0564103	0
M28	0.315476	0.232143	0.0833333	0.136905	0.0952381	0.0595238	0.077381	0	0
M29	0.283422	0.181818	0.101604	0.149733	0.0695187	0.0909091	0.0588235	0.0641711	0
M30	0.297753	0.219101	0.0786517	0.174157	0.106742	0.0674157	0.0561798	0	0
M31	0.270408	0.19898	0.0714286	0.163265	0.112245	0.0510204	0.0816327	0.0510204	0
M32	0.288043	0.152174	0.13587	0.125	0.0978261	0.0923913	0.0543478	0.0543478	0
M33	0.299435	0.220339	0.079096	0.169492	0.0903955	0.079096	0.0621469	0	0
M34	0.309942	0.233918	0.0760234	0.146199	0.0877193	0.0701754	0.0760234	0	0
M35	0.30814	0.238372	0.0697674	0.116279	0.122093	0.0639535	0.0813953	0	0
M36	0.30814	0.19186	0.116279	0.151163	0.0813953	0.0697674	0.0813953	0	0
M37	0.344156	0.181818	0.162338	0.12987	0.11039	0.0714286	0	0	0
M38	0.253589	0.205742	0.0478469	0.181818	0.110048	0.0717703	0.0813397	0.0478469	0
M39	0.32716	0.216049	0.111111	0.0679012	0.111111	0.104938	0.0617284	0	0
M40	0.292818	0.20442	0.0883978	0.0994475	0.0607735	0.104972	0.0718232	0.0773481	0
M41	0.30814	0.0988372	0.0581395	0.209302	0.162791	0.0988372	0.0639535	0	0
M42	0.30814	0.0755814	0.232558	0.0813953	0.151163	0.0813953	0.0697674	0	0
M43	0.288043	0.146739	0.141304	0.119565	0.146739	0.0815217	0.076087	0	0
M44	0.262376	0.232673	0.19802	0.153465	0.0693069	0.0841584	0	0	0
M45	0.311765	0.241176	0.0705882	0.135294	0.105882	0.0705882	0.0647059	0	0
M46	0	0.385965	0.22807	0.157895	0.0877193	0.140351	0	0	0
M47	0.30814	0.180233	0.127907	0.127907	0.0697674	0.0581395	0.0581395	0.0697674	0
M48	0.329193	0.204969	0.124224	0.118012	0.068323	0.0869565	0.068323	0	0
M49	0.323171	0.207317	0.115854	0.0670732	0.0670732	0.0792683	0.0670732	0.0731707	0
