# Supplementary material for: Dynamic network inference and association computation discover gene modules regulating virulence, mycotoxin and sexual reproduction in Fusarium graminearum
Source: BMC Genomics. 2020 Feb 24;21:179. doi: 10.1186/s12864-020-6596-y (PMC7041293; doi:10.1186/s12864-020-6596-y)
Supplement: Supplementary file 4 — Additional file 4: Table S4. Digital representation of various regulator phenotypes. [file 12864_2020_6596_MOESM4_ESM.xlsx]

## Sheet: Sheet1
Table S4. Digital representation of various regulator phenotypes
M: Mycelial growth; P: Pigmentation; S: Sexual development; Z: ZEA production; D: DON production; C: Conidiation; V: Virulence; St: Stress responses 0: the corresponding r regulator in the i module does not affect the j phenotype; 1: has an enhanced impact on phenotype; -1: has a weakened effect on phenotype
Modules	M1	P1	S1	Z1	D1	C1	V1	St1	M2	P2	S2	Z2	D2	C2	V2	St2	M3	P3	S3	Z3	D3	C3	V3	St3	M4	P4	S4	Z4	D4	C4	V4	St4	M5	P5	S5	Z5	D5	C5	V5	St5	M6	P6	S6	Z6	D6	C6	V6	St6	M7
M01	0	0	0	0	0	0	0	0	0	0	0	0	0	0	0	0	0	0	0	0	0	0	0	0	0	0	0	0	0	0	0	0	0	0	0	0	0	0	0	0	0	0	0	0	0	0	0	0	0
M02	0	0	0	1	-1	0	0	0	0	1	1	1	1	0	0	0	1	0	1	1	1	0	0	0	0	0	1	0	0	0	0	0	0	0	1	0	0	0	0	0	1	0	1	0	0	0	1	0	1
M03	1	0	1	1	1	0	1	0	1	0	1	-1	-1	1	1	0	1	1	1	1	1	1	1	0	1	0	0	0	0	0	0	0	0	0	-1	0	0	0	0	0	0	0	0	1	1	0	0	0	0
M04	0	0	1	0	0	0	0	0	1	-1	0	0	0	0	0	0	0	0	1	0	0	0	0	0	0	0	1	0	0	0	0	0	0	0	1	0	0	0	0	0	0	0	1	0	0	0	0	0	0
M05	1	1	1	0	0	1	1	0	0	0	0	1	1	0	0	0	1	0	0	0	0	0	0	0	0	1	0	0	0	0	0	0	0	0	0	0	0	0	0	-1	0	0	0	0	0	0	0	1	1
M06	0	0	0	0	0	0	1	0	1	1	1	0	0	0	1	0	1	0	1	1	1	0	0	0	0	0	0	1	-1	0	0	0	0	0	0	1	1	0	0	0	0	0	0	0	0	0	0	-1	1
M07	0	0	1	0	0	0	0	0	1	0	1	1	1	0	1	0	0	0	1	0	0	0	0	0	1	0	0	1	1	0	0	1	0	0	1	0	0	0	0	0	0	1	1	1	1	0	1	0	1
M08	0	0	1	0	0	0	0	0	0	0	1	0	0	0	0	0	0	0	1	0	0	0	0	0	0	0	0	0	0	1	0	0	0	0	-1	-1	-1	0	0	0	1	0	1	-1	1	1	1	0	0
M09	0	1	0	1	0	1	0	1	0	0	0	1	-1	0	0	0	0	0	1	0	0	0	0	0	1	0	1	0	0	0	1	0	1	0	1	1	1	0	0	0	0	0	1	0	0	0	0	0	1
M10	1	0	1	1	1	0	1	0	1	0	1	1	1	1	1	-1	1	1	1	1	1	1	1	-1	1	0	1	0	0	0	1	0	0	0	-1	0	0	0	0	0	1	0	1	0	0	0	1	0	-1
M11	0	0	1	0	0	0	0	0	1	0	1	1	1	0	1	0	0	0	0	1	1	0	0	0	1	0	1	1	1	0	1	1	1	0	1	0	0	1	1	0	1	0	1	1	1	0	1	0	1
M12	0	0	0	1	1	0	0	0	0	0	1	0	0	0	0	0	1	0	1	1	1	0	1	0	0	0	0	0	0	0	0	1	0	0	-1	0	0	0	0	0	0	1	1	0	0	1	0	0	1
M13	0	0	1	0	0	0	0	0	0	1	0	1	0	1	0	1	0	0	-1	-1	-1	0	0	0	1	0	1	1	1	0	1	0	1	1	1	0	0	1	1	0	1	0	0	1	1	0	0	1	-1
M14	1	1	1	0	1	1	1	-1	1	0	0	0	0	0	0	0	1	1	1	1	1	1	1	0	0	0	0	0	0	0	0	-1	0	0	1	0	0	0	0	0	1	0	1	1	1	0	1	0	0
M15	1	0	1	1	1	0	1	0	1	0	1	1	1	0	1	0	1	0	0	0	0	0	0	0	1	0	1	1	1	1	1	1	1	1	1	1	1	0	1	1	0	0	0	1	1	0	0	0	0
M16	1	0	1	0	0	0	1	0	1	0	1	1	1	0	1	0	1	0	1	0	0	1	1	0	0	0	1	0	0	0	0	0	0	0	1	0	0	0	0	0	0	0	0	0	0	1	0	0	1
M17	0	1	1	0	0	1	0	0	0	1	1	1	1	0	0	0	1	0	0	1	1	0	0	1	0	1	1	0	0	0	1	0	0	0	0	0	0	0	0	0	0	0	1	0	0	0	0	0	0
M18	1	0	1	1	1	0	1	0	1	0	1	1	1	0	1	0	0	0	1	0	0	0	0	1	0	0	1	0	0	0	0	0	0	0	1	-1	0	0	0	1	0	1	1	1	1	0	0	0	0
M19	1	-1	0	1	0	0	0	0	1	0	1	0	0	1	1	0	0	0	0	0	0	0	0	0	-1	-1	1	0	0	1	0	0	1	0	1	1	1	0	1	0	1	1	-1	1	1	0	1	0	0
M20	1	0	0	0	0	0	0	1	0	0	0	1	1	0	0	0	1	0	1	1	1	0	1	-1	0	0	1	0	0	0	0	0	1	0	1	0	0	0	1	0	0	0	1	0	0	0	0	0	0
M21	-1	1	1	0	0	0	1	1	1	0	0	0	0	0	0	0	1	0	0	0	0	0	0	1	1	1	1	1	1	0	0	1	1	0	0	0	0	0	0	0	1	0	1	-1	1	1	-1	0	0
M22	0	0	-1	0	0	0	0	0	0	0	1	0	0	0	0	0	0	0	1	0	0	0	0	1	1	0	0	0	0	0	0	1	1	0	1	1	1	0	1	1	0	0	1	0	0	0	0	0	0
M23	1	0	1	1	1	0	1	0	1	1	1	0	0	1	1	0	0	0	0	0	0	1	0	0	1	0	1	0	0	0	1	0	1	1	1	1	1	0	1	1	0	0	0	1	0	0	1	0	0
M24	0	0	0	0	0	0	1	0	0	0	1	0	0	0	0	0	0	0	0	0	0	0	1	-1	1	0	0	1	1	0	0	1	1	0	1	0	0	1	1	0	0	0	1	0	0	0	0	0	0
M25	1	1	1	0	0	0	1	0	0	0	0	1	1	0	0	0	0	0	0	0	0	0	0	-1	0	0	0	1	-1	0	0	0	1	0	0	0	0	1	0	1	0	0	1	0	0	0	0	0	0
M26	1	0	1	0	0	0	0	1	1	0	1	0	1	0	1	0	0	1	1	0	0	1	0	0	1	0	1	1	0	0	1	0	0	1	1	0	0	1	0	0	0	0	1	0	0	0	0	0	1
M27	0	0	1	0	0	0	0	0	1	0	1	1	1	0	1	0	0	0	1	0	0	0	0	0	0	1	1	0	0	1	0	0	1	0	0	0	0	0	0	0	0	0	-1	0	0	0	0	0	0
M28	0	0	1	0	0	0	0	0	0	1	0	0	0	0	0	0	1	0	1	1	1	0	1	0	1	-1	1	1	1	1	1	-1	0	0	1	0	0	0	0	0	0	0	0	1	1	0	0	0	0
M29	0	0	1	0	0	0	0	0	1	1	1	0	0	1	1	0	0	0	1	0	0	1	1	0	1	0	1	0	0	1	1	0	0	0	0	0	0	0	0	1	0	0	0	0	0	1	0	0	1
M30	0	0	-1	0	0	0	0	0	0	0	1	0	0	0	0	0	1	0	1	1	1	0	0	0	0	0	1	1	1	0	1	-1	0	0	1	0	0	0	0	0	0	0	1	0	0	0	0	1	0
M31	1	0	0	0	0	0	0	1	0	0	1	0	0	0	0	0	0	0	1	0	0	0	1	0	0	0	1	0	0	0	0	0	1	0	1	0	0	1	1	0	0	0	1	0	0	0	0	1	1
M32	1	0	0	0	0	0	0	0	1	0	1	0	0	1	1	0	0	0	0	0	0	0	1	1	0	0	0	1	1	0	0	0	-1	-1	1	0	0	1	0	0	1	0	1	1	1	1	1	0	0
M33	0	0	0	1	1	0	0	0	1	0	1	0	0	1	1	0	1	0	0	1	1	0	0	1	1	0	1	0	0	0	1	0	0	0	0	1	1	0	0	0	0	0	1	0	0	0	0	0	0
M34	0	0	1	0	0	0	0	0	1	0	1	0	0	0	1	0	0	0	1	0	0	0	0	1	1	0	1	1	1	1	1	1	0	0	-1	-1	-1	0	0	0	0	0	-1	-1	-1	0	0	0	1
M35	1	1	1	1	1	1	1	-1	0	0	0	0	0	1	0	0	1	0	1	0	0	0	1	0	1	-1	1	1	1	1	1	-1	0	0	0	0	0	0	0	1	-1	-1	1	0	0	1	0	0	0
M36	0	0	0	1	1	0	0	0	0	0	0	0	0	1	0	0	1	0	1	1	1	0	1	0	0	0	1	0	0	0	0	1	0	0	0	0	0	0	0	-1	1	0	1	0	1	0	1	0	0
M37	0	1	1	1	1	0	0	0	1	-1	0	1	0	0	0	0	1	0	1	0	0	1	1	0	0	0	1	0	0	0	0	0	0	0	1	0	0	0	0	0	0	0	0	1	1	0	0	0	0
M38	0	0	0	0	0	0	1	0	1	0	1	1	1	0	0	0	1	1	1	1	1	1	1	0	0	0	0	1	-1	0	0	0	1	0	1	-1	-1	1	1	0	0	0	1	0	0	0	0	0	0
M39	0	0	1	1	1	0	1	0	0	0	1	0	0	0	0	0	0	0	1	-1	0	0	1	1	0	0	0	0	0	1	0	0	0	0	0	0	0	1	0	0	1	1	-1	1	1	0	1	0	0
M40	0	0	0	1	1	0	0	0	1	1	1	0	0	1	1	0	1	0	1	-1	1	0	1	1	0	0	0	1	1	0	0	0	1	0	1	1	1	0	1	0	0	0	0	0	0	0	1	0	0
M41	1	1	1	1	1	1	1	0	0	0	1	1	1	0	1	0	0	1	0	0	0	0	0	0	0	0	0	0	0	0	0	1	1	0	1	-1	1	1	1	0	0	0	1	0	0	0	0	-1	0
M42	0	0	-1	0	0	0	0	0	1	0	0	1	1	0	0	1	1	0	0	0	0	0	0	0	0	0	1	0	0	0	0	0	0	0	1	0	0	0	0	0	0	0	1	0	0	0	0	0	0
M43	0	0	1	0	0	1	1	0	0	1	1	0	0	1	0	0	0	0	0	1	-1	0	0	0	1	0	0	0	0	0	0	0	0	1	1	0	0	1	0	0	1	-1	1	0	0	0	0	1	0
M44	1	0	1	1	1	0	1	0	0	0	0	0	0	0	1	0	0	1	1	0	0	1	0	0	0	0	0	0	0	1	0	0	1	0	0	0	0	0	0	1	1	0	1	-1	1	1	1	0	0
M45	1	1	1	1	1	1	1	-1	0	1	0	0	0	0	0	0	0	1	0	0	0	0	0	0	0	0	1	0	0	0	0	0	0	0	0	0	0	1	0	0	1	0	0	1	1	0	0	1	1
M46	0	0	0	0	0	0	0	0	0	0	0	1	1	0	0	0	1	0	1	0	1	0	1	0	0	0	1	0	0	0	0	0	0	0	-1	-1	-1	0	0	0	0	0	1	0	0	0	0	0	0
M47	0	0	1	0	0	0	0	0	0	0	1	0	0	0	0	1	1	0	1	0	0	1	1	0	0	0	-1	0	0	0	0	0	0	0	1	1	1	0	1	-1	1	1	1	0	0	0	1	0	0
M48	0	0	1	0	0	0	0	0	0	0	0	0	0	0	0	1	1	0	1	1	1	0	1	0	0	0	0	1	-1	0	0	0	1	0	1	1	1	0	1	0	0	0	1	1	1	0	1	-1	0
M49	0	0	1	0	0	0	0	0	0	0	0	0	0	0	1	0	0	0	1	0	0	1	1	0	1	1	1	1	1	1	1	-1	0	0	1	0	0	0	0	0	0	0	0	0	0	0	0	1	0
[truncated: 23 more columns]
