# Supplementary material for: Dynamic network inference and association computation discover gene modules regulating virulence, mycotoxin and sexual reproduction in Fusarium graminearum
Source: BMC Genomics. 2020 Feb 24;21:179. doi: 10.1186/s12864-020-6596-y (PMC7041293; doi:10.1186/s12864-020-6596-y)
Supplement: Supplementary file 7 — Additional file 7: Table S6. Summary of 49 regulatory modules, including information on the number of target genes, the top regulators, and the top four enriched Gene Ontology terms (P value < 0.05). [file 12864_2020_6596_MOESM7_ESM.xlsx]

## Sheet: Sheet1
Table S6. Summary of 49 regulatory modules Including information on the number of target genes, top regulators, and top four enriched Gene Ontology terms (P value < 0.05).
Modules	GeneCount	Regulator 1	Regulator 2	Regulator 3	Regulator 4	Regulator 5	Regulator 6	Regulator 7	Regulator 8	Regulator 9	First GO	Second GO	Third GO	Fourth GO
M01	58										homeostasis of metal ions (Na, K, Ca etc.)0.000206581	extracellular protein degradation0.000460197	heavy metal binding (Cu, Fe, Zn)0.000948602	homeostasis of cations0.00119546
M02	361	FGSG_05399	FGSG_02083	FGSG_01173	FGSG_05604	FGSG_08626	FGSG_07928	FGSG_01350	FGSG_03538		lipid, fatty acid and isoprenoid metabolism0.000625968	acetate fermentation0.001452727	metabolism of porphyrins0.002085973	biosynthesis of methionine0.003204475
M03	1391	FGSG_10384	FGSG_13746	FGSG_10716	FGSG_07116	FGSG_09308	FGSG_00584	FGSG_07368	FGSG_08892		protein with binding function or cofactor requirement (structural or catalytic)0	protein binding0	cell cycle and DNA processing 5.79E-47	DNA processing2.53E-42
M04	309	FGSG_02608	FGSG_09410	FGSG_13314	FGSG_05604	FGSG_01366	FGSG_10286	FGSG_00584	FGSG_10517	FGSG_09464	protein synthesis2.26E-19	translation1.29E-17	translation initiation3.05E-15	metabolism3.70E-15
M05	229	FGSG_06071	FGSG_01327	FGSG_10429	FGSG_09565	FGSG_00568	FGSG_05381	FGSG_04220			transport facilities0.00118272	detoxification0.0016812	metabolism of lysine0.006220479	alcohol fermentation0.006630265
M06	254	FGSG_08028	FGSG_06871	FGSG_01173	FGSG_05399	FGSG_02068	FGSG_00568	FGSG_01022			unclassified proteins0.00000094	sphingolipid metabolism0.005941451	polysaccharide metabolism0.012772159	degradation of arginine1.012772159
M07	186	FGSG_01366	FGSG_04220	FGSG_01366	FGSG_00750	FGSG_00404	FGSG_09339	FGSG_09992			unclassified proteins1.12807828558726E-06	metabolism of sulfuric acid and L-cysteine derivatives0.00338743703718154	meiosis I0.00650764912217039	degradation of cysteine0.0077516458838909
M08	179	FGSG_04480	FGSG_08890	FGSG_10286	FGSG_07097	FGSG_02814	FGSG_10517				unclassified proteins5.42322315684572E-06	regulation of nucleotide/nucleoside/nucleobase metabolism0.0358556455112816	purine nucleotide/nucleoside/nucleobase anabolism0.0450678765113452
M09	405	FGSG_00902	FGSG_05399	FGSG_04480	FGSG_07928	FGSG_01173	FGSG_01366	FGSG_00750			unclassified proteins8.04932700691262E-43	detoxification by modification0.019532788704934	metabolism of toxins/drugs0.0259655721105164
M10	287	FGSG_04220	FGSG_08481	FGSG_00385	FGSG_06944	FGSG_09308	FGSG_07928	FGSG_07546			unclassified proteins0.00282536694389815	aromate metabolism0.00370812654333232	meiotic recombination0.01293560715163	metabolism of derivatives of intermediates of the TCA and glyoxylate pathway0.0170692897439606
M11	155	FGSG_01366	FGSG_08769	FGSG_03536	FGSG_01022	FGSG_07052	FGSG_10384	FGSG_08719			non-vesicular cellular import0.0000768	degradation / modification of foreign (exogenous) polysaccharides0.003212545	cellular import0.004300107	transport facilities0.004691499
M12	168	FGSG_01327	FGSG_01366	FGSG_04220	FGSG_05381	FGSG_09308	FGSG_06160	FGSG_10517			metabolism of the cysteine - aromatic group0.000354344	transport routes0.000553633	secondary metabolism0.000559122	symporter0.000640962
M13	729	FGSG_06382	FGSG_00902	FGSG_02814	FGSG_08617	FGSG_06071	FGSG_00750	FGSG_01915			protein with binding function or cofactor requirement (structural or catalytic)3.23E-27	protein binding1.95E-26	protein fate (folding, modification, destination)2.75E-26	transcription8.38E-24
M14	303	FGSG_00324	FGSG_10429	FGSG_04134	FGSG_00568	FGSG_06701	FGSG_04220	FGSG_06810			rRNA processing0.00000000245	RNA processing0.000000109	nucleic acid binding0.000000697	transcription0.000000976
M15	272	FGSG_04220	FGSG_10384	FGSG_10429	FGSG_08719	FGSG_05171	FGSG_01327	FGSG_08892			metabolism of the aspartate family0.0000165	metabolism of lysine0.002076445	photoperception and response0.004522401	amino acid metabolism0.005398736
M16	80	FGSG_07928	FGSG_09019	FGSG_07052	FGSG_09000	FGSG_08892	FGSG_05068	FGSG_06944			metabolism of eicosanoids0.00000136	anti-apoptosis0.0000171	circulation (e.g. blood pressure)0.0000265	gas and metabolite distribution0.0000343
M17	272	FGSG_01877	FGSG_02083	FGSG_00750	FGSG_04083	FGSG_03538	FGSG_09000	FGSG_06356			cellular communication/signal transduction mechanism 0.000000827	protein fate (folding, modification, destination)0.0000012	cellular signalling0.00000146	inorganic chemical agent resistance (e.g. heavy metals)0.00000287
M18	278	FGSG_04220	FGSG_10384	FGSG_00318	FGSG_08626	FGSG_06542	FGSG_02083	FGSG_01307			DNA binding0.000742753	nucleic acid binding0.007078651	accessory proteins of electron transport and membrane-associated energy conservation0.008287486	transfer of activated C-1 groups0.012127217
M19	124	FGSG_07157	FGSG_07052	FGSG_03538	FGSG_01915	FGSG_09019	FGSG_06651	FGSG_08626			lipid, fatty acid and isoprenoid metabolism0.0000703	metabolism of acetic acid derivatives0.0000994	transport facilities0.001040683	detoxification0.001287787
M20	258	FGSG_00545	FGSG_00584	FGSG_05304	FGSG_05604	FGSG_07928	FGSG_02608	FGSG_06542	FGSG_03538	FGSG_00568	DNA binding0.0000205	metabolism of secondary products derived from L-lysine, L-arginine and L-histidine0.001245694	DNA synthesis and replication0.001288605	polynucleotide degradation0.001857693
M21	542	FGSG_00574	FGSG_10429	FGSG_07075	FGSG_00930	FGSG_04901	FGSG_13746	FGSG_06701			protein fate (folding, modification, destination)6.91E-70	protein with binding function or cofactor requirement (structural or catalytic)3.92E-66	protein binding3.53E-57	enzymatic activity regulation / enzyme regulator1.64E-27
M22	222	FGSG_09308	FGSG_13314	FGSG_00318	FGSG_11799	FGSG_01022	FGSG_08626				metabolism of urea cycle, creatine and polyamines0.000460042	metabolism0.001010548	biosynthesis of lysine0.001112521	diaminopimelic acid pathway0.001193348
M23	296	FGSG_04220	FGSG_06071	FGSG_07097	FGSG_06944	FGSG_05171	FGSG_10142	FGSG_08626	FGSG_02320		lipid, fatty acid and isoprenoid metabolism0.00000818	fatty acid metabolism0.000025	metabolism0.0000621	biotin binding0.000295189
M24	179	FGSG_08028	FGSG_13314	FGSG_00147	FGSG_00750	FGSG_09832	FGSG_04480	FGSG_03536	FGSG_12970		unclassified proteins1.43991975651782E-06	purine nucleotide /nucleoside/nucleobase catabolism0.00718572729739965	tRNA modification0.0143242115389043	RNA modification0.0375931722571262
M25	343	FGSG_06871	FGSG_01327	FGSG_00653	FGSG_05399	FGSG_02803	FGSG_01366	FGSG_09308			unclassified proteins3.72709168313475E-46	RNA topology0.010995748352721	interleukine receptor signalling pathway0.0409448979554468
M26	27	FGSG_12970	FGSG_01350	FGSG_01877	FGSG_07067	FGSG_01877	FGSG_06701	FGSG_12970			complex cofactor/cosubstrate/vitamine binding0.000194759	metabolism0.000433678	electron transport0.000521215	degradation of tyrosine0.001475492
M27	175	FGSG_01366	FGSG_04220	FGSG_04480	FGSG_06160	FGSG_10868	FGSG_06356	FGSG_13625	FGSG_10517		virulence, disease factors0.0000138	secondary metabolism0.000167973	metabolism of acetic acid derivatives0.000233834	toxins0.000377624
M28	112	FGSG_09709	FGSG_09565	FGSG_10384	FGSG_01665	FGSG_13314	FGSG_00584	FGSG_02320			heavy metal ion transport (Cu+, Fe3+, etc.)0.00000052	homeostasis of cations0.00000105	homeostasis0.00000484	siderophore-iron transport0.0000104
M29	150	FGSG_05855	FGSG_06071	FGSG_00729	FGSG_09832	FGSG_05381	FGSG_13625	FGSG_10384	FGSG_08719		unclassified proteins0.00396462108488886	regulation of channel activity0.0161363199402337	organ didderentiation0.0161363199402337	fungal organ0.0161363199402337
M30	373	FGSG_06356	FGSG_13314	FGSG_01173	FGSG_01176	FGSG_05604	FGSG_00318	FGSG_05475			mitochondrion0.00000000242	amino acid metabolism0.00000285	C-compound and carbohydrate metabolism0.0000104	respiration0.0000115
M31	286	FGSG_00545	FGSG_13314	FGSG_06427	FGSG_09709	FGSG_07052	FGSG_00318	FGSG_01350	FGSG_07052		C-compound and carbohydrate metabolism0.00000485	defense related proteins0.00000705	disease, virulence and defense0.0000622	C-1 compound metabolism0.0000791
M32	79	FGSG_07116	FGSG_07052	FGSG_10179	FGSG_00584	FGSG_01915	FGSG_07133	FGSG_02719	FGSG_05068		ribosomal proteins3.21E-128	ribosome biogenesis2.02E-115	translation4.77E-107	protein synthesis8.78E-100
M33	138	FGSG_09524	FGSG_07052	FGSG_00750	FGSG_07928	FGSG_09524	FGSG_08892	FGSG_04109			C-compound and carbohydrate metabolism0.000004850.00000000054	metabolism0.00000013	secondary metabolism0.0000281	sugar, glucoside, polyol and carboxylate metabolism0.0000375
M34	225	FGSG_01366	FGSG_00515	FGSG_00318	FGSG_08719	FGSG_02814	FGSG_02814	FGSG_04901			unclassified proteins1.5177533456826E-13
M35	323	FGSG_06291	FGSG_07097	FGSG_06944	FGSG_01665	FGSG_05381	FGSG_01915	FGSG_03536			cellular import0.001383627	transported compounds (substrates)0.002790485	heavy metal ion transport (Cu+, Fe3+, etc.)0.003304738	assimilation of ammonia, metabolism of the glutamate group0.003535952
M36	161	FGSG_01327	FGSG_05068	FGSG_04220	FGSG_00318	FGSG_00653	FGSG_01350	FGSG_10142			vitamine/cofactor transport0.001984354	allantoin and allantoate transport0.004992162	lysosomal and vacuolar protein degradation0.011436591	transport facilities0.016306577
M37	118	FGSG_02083	FGSG_07157	FGSG_07052	FGSG_08626	FGSG_01576	FGSG_09524				C-compound and carbohydrate metabolism0.0000000242	sugar, glucoside, polyol and carboxylate metabolism0.000000619	sugar, glucoside, polyol and carboxylate catabolism0.0000551	polysaccharide metabolism0.0000784
M38	482	FGSG_08028	FGSG_01173	FGSG_04134	FGSG_05399	FGSG_13746	FGSG_05604	FGSG_00318	FGSG_07116		unclassified proteins9.26614941808497E-34	detoxification by export0.0263184355731932	resistance proteins0.0377854125072929
M39	460	FGSG_01106	FGSG_08626	FGSG_01341	FGSG_07097	FGSG_07097	FGSG_06651	FGSG_06356			biogenesis of cellular components	protein with binding function or cofactor requirement (structural or catalytic)3.92E-66	regulation of metabolism and protein function	regulation of protein activity
M40	169	FGSG_02068	FGSG_06071	FGSG_01555	FGSG_09349	FGSG_04220	FGSG_00719	FGSG_08028	FGSG_02320		C-compound and carbohydrate metabolism0.00000000167	secondary metabolism0.00000000211	metabolism0.000000056	detoxification0.00000014
M41	221	FGSG_13711	FGSG_01106	FGSG_09565	FGSG_05381	FGSG_10517	FGSG_02719	FGSG_05381			metabolism0.0000488	non-vesicular cellular import0.000385279	energy0.000562757	C-compound and carbohydrate metabolism0.000698458
M42	245	FGSG_06356	FGSG_00750	FGSG_07116	FGSG_06701	FGSG_06701	FGSG_06701	FGSG_02320			anaerobic respiration0.000290686	C-2 compound and organic acid catabolism0.000324899	lipid/fatty acid transport0.000357383	amino acid/amino acid derivatives transport0.000567963
M43	110	FGSG_00729	FGSG_06160	FGSG_05399	FGSG_10868	FGSG_06160	FGSG_00573	FGSG_05475			polysaccharide metabolism5.75E-23	C-compound and carbohydrate metabolism0.0000000000000000453	metabolism0.00000000000239	polysaccharide binding0.00000000819
M44	244	FGSG_04220	FGSG_08182	FGSG_06160	FGSG_07097	FGSG_00545	FGSG_10517				unclassified proteins0.000998497	allantoin and allantoate transport0.004301203	regulation, generation and propagation of action potential0.029460557	regulation of nitrogen, sulfur and selenium metabolism0.035644021
M45	444	FGSG_06291	FGSG_04084	FGSG_09565	FGSG_05604	FGSG_11561	FGSG_00750	FGSG_08924	FGSG_03538		rRNA processing1.47E-23	RNA processing0.0000000000000000183	transcription0.0000000000000106	RNA binding0.000000000403
M46	44	FGSG_03538	FGSG_03536	FGSG_01350	FGSG_13314	FGSG_02814	FGSG_05855	FGSG_03538			secondary metabolism0.00000233	detoxification involving cytochrome P4500.000023	detoxification0.0000253	electron transport0.0000263
M47	125	FGSG_13314	FGSG_00318	FGSG_09832	FGSG_09308	FGSG_01176	FGSG_06871	FGSG_02743	FGSG_13711		polysaccharide metabolism0.0000565	extracellular polysaccharide degradation0.0000969	extracellular metabolism0.000213094	C-compound and carbohydrate metabolism0.000744634
M48	291	FGSG_11792	FGSG_05381	FGSG_04220	FGSG_05399	FGSG_10384	FGSG_01176	FGSG_07097			unclassified proteins1.33958159450544E-15	sulfur metabolism0.0382453611123061
M49	271	FGSG_05855	FGSG_08028	FGSG_00729	FGSG_06291	FGSG_01576	FGSG_05381	FGSG_00696	FGSG_09410		unclassified proteins0.0000437606492457741	translation0.0252130922523116	metabolism of neurotransmitters0.0319990666744444	C-2 compound and organic acid metabolism0.0357700611504613
