# Supplementary material for: Dynamic network inference and association computation discover gene modules regulating virulence, mycotoxin and sexual reproduction in Fusarium graminearum
Source: BMC Genomics. 2020 Feb 24;21:179. doi: 10.1186/s12864-020-6596-y (PMC7041293; doi:10.1186/s12864-020-6596-y)
Supplement: Supplementary file 9 — Additional file 9: Table S7. Summary of regulatory module validation results. [file 12864_2020_6596_MOESM9_ESM.xlsx]

## Sheet: Sheet1
Table S7. Summary of regulatory module validation results
Module	target genes number	Number of expected motif	Actual number of motif（Ne）	conservation（Mo）	Score4（Scoremotif: 0~1）	Sexual Reproduction	Number of eligible experimental conditions	Score1 (0~1)	Plant Infection	Number of eligible experimental conditions	Score2 (0~1)	Number of eligible experimental conditions	Score3 (0~1)	motif-annotation	function	Score1	Score2	Score3	Score4	Score5	module Confidence
M02	361	5	3	2	0.666667	0			0			1	0.5	Azf1p-35	fungal-type cell wall	NA	NA	0.5	0.666667	1	high
M03	1391	5	4	1	0.25	1	4	0.5	1	0	0	1	0.5	Rmep1p-26	cell cyle	0	0.5	0.5	0.25	1	high
M04	309	5	4	3	0.75	1	0	0	0							NA	0	NA	0.75	NA	NA
M05	229	5	4	2	0.5	1	5	0.625	1	3	0.1875			Cin5p-45	response to drug	0.1875	0.625	NA	0.5	1	high
M06	254	5	5	3	0.6	0			1	12	0.75			Mot3p-37	ergosterol biosynthetic	0.75	NA	NA	0.6	1	high
M07	186	5	4	1	0.25	1	6	0.75	0					Hac1p-33 Tec1p-33	meiotic	NA	0.75	NA	0.25	1	high
M08	179	5	4	2	0.5	1	6	0.75	0							NA	0.75	NA	0.5	NA	NA
M09	405	5	4	0	0	0			0			0	0	Yap1p-45	response to drug	NA	NA	0	0	1	low
M10	287	5	4	1	0.25	1	4	0.5	1	5	0.3125	1	0.5	Hac1p,Tec1p-33	meiotic	0.3125	0.5	0.5	0.25	1	moderate
M11	155	5	5	2	0.4	1	4	0.5	0							NA	0.5	NA	0.4	NA	NA
M12	168	5	1	0	0	0			0			0	0	Rox1p-24	response to osmotic stress	NA	NA	0	0	1	low
M13	729	5	3	1	0.333333	1	1	0.125	0					Tec1p-26	cell cyle	NA	0.125	NA	0.333333	1	moderate
M14	303	5	4	1	0.25	1	4	0.5	1	3	0.1875	0	0	Rme1p-30	cell division	0.1875	0.5	0	0.25	1	low
M15	272	5	2	2	1	1	0	0	1	0	0	2	1			0	0	1	1	NA	moderate
M16	80	5	1	0	0	1	1	0.125	1	10	0.625			Tec1p-51	cell aging	0.625	0.125	NA	0	1	moderate
M17	272	5	3	2	0.666667	1	6	0.75	0							NA	0.75	NA	0.666667	NA	NA
M18	278	5	4	1	0.25	1	6	0.75	1	0	0	2	1			0	0.75	1	0.25	NA	moderate
M19	124	5	1	1	1	0			0			2	1			NA	NA	1	1	NA	NA
M20	258	5	4	2	0.5	0			0							NA	NA	NA	0.5	NA	NA
M21	542	5	4	3	0.75	1	0	0	1	0	0			Msn2p-32	chromatin remodel	0	0	NA	0.75	1	moderate
M22	222	5	3	1	0.333333	-1	8	1	0							NA	1	NA	0.333333	NA	NA
M23	296	5	3	2	0.666667	1	5	0.625	1	0	0	1	0.5			0	0.625	0.5	0.666667	NA	moderate
M24	179	5	1	1	1	0			1	7	0.4375					0.4375	NA	NA	1	NA	NA
M25	343	5	5	4	0.8	1	4	0.5	1	8	0.5					0.5	0.5	NA	0.8	NA	high
M26	27	5	2	1	0.5	1	0	0	0	9	0.5625			Tbs1p-29	Complex cofactor binding	0.5625	0	NA	0.5	1	moderate
M27	175	5	5	2	0.4	1	3	0.375	0	8	0.5			Tec1p-43，4	invasive growth,secondary metabolism	0.5	0.375	NA	0.4	1	moderate
M28	112	5	2	1	0.5	1	3	0.375	0					Skn7p-15 Skn7p-16	response to osmotic stress	NA	0.375	NA	0.5	1	high
M29	150	5	4	4	1	1	0	0	0					Azf1p-36 Cra1p-46	fugal-type cell wall,organization response to drug	NA	0	NA	1	1	high
M30	373	5	3	1	0.333333	-1	8	1	0					Mcm1p-49,13 Cep3p-49,13	mitotic	NA	1	NA	0.333333	1	high
M31	286	5	5	5	1	0			0					Msn2p-44	activated in stress conditions	NA	NA	NA	1	1	NA
M32	79	5	5	1	0.2	0			0					Dal82p-5	allantoin catabolic	NA	NA	NA	0.2	1	NA
M33	138	5	2	0	0	0			0			2	1	Tec1p-4	secondary metabolism	NA	NA	1	0	1	high
M34	225	5	5	1	0.2	1	8	1	0							NA	1	NA	0.2	NA	NA
M35	323	5	3	2	0.666667	1	6	0.75	1	0	0	0	0			0	0.75	0	0.666667	NA	moderate
M36	161	5	1	1	1	0			0			1	0.5			NA	NA	0.5	1	NA	NA
M37	118	5	4	1	0.25	1	0	0	0			0	0	Msn1p-8	starch catabolic	NA	0	0	0.25	1	moderate
M38	482	5	3	2	0.666667	0			1	9	0.5625					0.5625	NA	NA	0.666667	NA	NA
M39	460	5	5	5	1	1	0	0	1	0	0	1	0.5	Cha4p-35	cellular amino acid catabolic	0	0	0.5	1	1	moderate
M40	169	5	4	3	0.75	0			0			1	0.5	Rim101p-45	ascospore	NA	NA	0.5	0.75	1	high
M41	221	5	1	1	1	1	6	0.75	1	0	0	0	0			0	0.75	0	1	NA	moderate
M42	245	5	5	4	0.8	-1	6	0.75	0					Hsf1p-47	response to stress	NA	0.75	NA	0.8	1	high
M43	110	5	0	0	0	1	1	0.125	1	16	1					1	0.125	NA	0	NA	low
M44	244	5	5	3	0.6	1	7	0.875	1	11	0.6875	1	0.5	Rpn4p-19	protein catabolic	0.6875	0.875	0.5	0.6	1	high
M45	444	5	1	1	1	1	0	0	1	0	0	1	0.5			0	0	0.5	1	NA	low
M46	44	5	5	1	0.2							2	1	Yrm1p-45,4	multidrug resistance,secondary metabolism	NA	NA	1	0.2	1	high
M47	125	5	1	0	0	1	7	0.875	0							NA	0.875	NA	0	NA	NA
M48	291	5	2	0	0	1	1	0.125	0					Hsf1p-45	response to stress	NA	0.125	NA	0	1	low
M49	271	5	4	4	1	1	2	0.25	0							NA	0.25	NA	1	NA	NA
