# Supplementary material for: Dynamic network inference and association computation discover gene modules regulating virulence, mycotoxin and sexual reproduction in Fusarium graminearum
Source: BMC Genomics. 2020 Feb 24;21:179. doi: 10.1186/s12864-020-6596-y (PMC7041293; doi:10.1186/s12864-020-6596-y)
Supplement: Supplementary file 10 — Additional file 10: Table S8. Summary of transcription factor binding site (TFBS) enrichment and conservation analysis for each module using MEME and Tomtom. [file 12864_2020_6596_MOESM10_ESM.xlsx]

## Sheet: Sheet1
Table S8. Summary of Transcription factor binding site (TFBS) enrichment and conservation analysis of each module using MEME and Tomtom.
Module	Top enriched S. cerevisiae TFs	YEASTRACT page
M02	Azf1p	http://www.yeastract.com/view.php?existing=locus&orfname=YOR113W
	Rfx1p	http://www.yeastract.com/view.php?existing=locus&orfname=YLR176C
M03	Rox1p	http://www.yeastract.com/view.php?existing=locus&orfname=YPR065W
	Rme1p	http://www.yeastract.com/view.php?existing=locus&orfname=YGR044C
	Rpn4p	http://www.yeastract.com/view.php?existing=locus&orfname=YDL020C
	Yap3p	http://www.yeastract.com/view.php?existing=locus&orfname=YHL009C
M04	Azf1p	http://www.yeastract.com/view.php?existing=locus&orfname=YOR113W
	YML081W	http://www.yeastract.com/view.php?existing=locus&orfname=YML081W
	Ume6p	http://www.yeastract.com/view.php?existing=locus&orfname=YDR207C
	Rfx1p	http://www.yeastract.com/view.php?existing=locus&orfname=YLR176C
M05	Azf1p	http://www.yeastract.com/view.php?existing=locus&orfname=YOR113W
	Azf1p	http://www.yeastract.com/view.php?existing=locus&orfname=YOR113W
	Mcm1p	http://www.yeastract.com/view.php?existing=locus&orfname=YMR043W
	Cin5p	http://www.yeastract.com/view.php?existing=locus&orfname=YOR028C
M06	Zap1p	http://www.yeastract.com/view.php?existing=locus&orfname=YJL056C
	Azf1p	http://www.yeastract.com/view.php?existing=locus&orfname=YOR113W
	Reb1p	http://www.yeastract.com/view.php?existing=locus&orfname=YBR049C
	Mcm1p	http://www.yeastract.com/view.php?existing=locus&orfname=YMR043W
	Mot3p	http://www.yeastract.com/view.php?existing=locus&orfname=YMR070W
M07	Tec1p	http://www.yeastract.com/view.php?existing=locus&orfname=YBR083W
	Hac1p	http://www.yeastract.com/view.php?existing=locus&orfname=YFL031W
	Zap1p	http://www.yeastract.com/view.php?existing=locus&orfname=YJL056C
	Hmlalpha2p	http://www.yeastract.com/view.php?existing=locus&orfname=YCL067C
M08	Rme1p	http://www.yeastract.com/view.php?existing=locus&orfname=YGR044C
	Reb1p	http://www.yeastract.com/view.php?existing=locus&orfname=YBR049C
	Azf1p	http://www.yeastract.com/view.php?existing=locus&orfname=YOR113W
	Ace2p	http://www.yeastract.com/view.php?existing=locus&orfname=YLR131C
M09	Yap1p	http://www.yeastract.com/view.php?existing=locus&orfname=YML007W
	Tec1p	http://www.yeastract.com/view.php?existing=locus&orfname=YBR083W
	Tec1p	http://www.yeastract.com/view.php?existing=locus&orfname=YBR083W
	Gcn4p	http://www.yeastract.com/view.php?existing=locus&orfname=YEL009C
M10	Mcm1p	http://www.yeastract.com/view.php?existing=locus&orfname=YMR043W
	Cep3p	http://www.yeastract.com/view.php?existing=locus&orfname=YMR168C
	Hac1p	http://www.yeastract.com/view.php?existing=locus&orfname=YFL031W
	Azf1p	http://www.yeastract.com/view.php?existing=locus&orfname=YOR113W
M11	Skn7p	http://www.yeastract.com/view.php?existing=locus&orfname=YHR206W
	Azf1p	http://www.yeastract.com/view.php?existing=locus&orfname=YOR113W
	Rme1p	http://www.yeastract.com/view.php?existing=locus&orfname=YGR044C
	Ace2p	http://www.yeastract.com/view.php?existing=locus&orfname=YLR131C
	Srd1p	http://www.yeastract.com/view.php?existing=locus&orfname=YCR018C
M12	Rox1p	http://www.yeastract.com/view.php?existing=locus&orfname=YPR065W
M13	Mot3p	http://www.yeastract.com/view.php?existing=locus&orfname=YMR070W
	Cup2p	http://www.yeastract.com/view.php?existing=locus&orfname=YGL166W
	Tec1p	http://www.yeastract.com/view.php?existing=locus&orfname=YBR083W
M14	Azf1p	http://www.yeastract.com/view.php?existing=locus&orfname=YOR113W
	Rme1p	http://www.yeastract.com/view.php?existing=locus&orfname=YGR044C
	Rme1p	http://www.yeastract.com/view.php?existing=locus&orfname=YGR044C
	Cup2p	http://www.yeastract.com/view.php?existing=locus&orfname=YGL166W
M15	Azf1p	http://www.yeastract.com/view.php?existing=locus&orfname=YOR113W
	Ume6p	http://www.yeastract.com/view.php?existing=locus&orfname=YDR207C
M16	Tec1p	http://www.yeastract.com/view.php?existing=locus&orfname=YBR083W
M17	Azf1p	http://www.yeastract.com/view.php?existing=locus&orfname=YOR113W
	Rfx1p	http://www.yeastract.com/view.php?existing=locus&orfname=YLR176C
	Nrg1p	http://www.yeastract.com/view.php?existing=locus&orfname=YDR043C
M18	Mcm1p	http://www.yeastract.com/view.php?existing=locus&orfname=YMR043W
	Zap1p	http://www.yeastract.com/view.php?existing=locus&orfname=YJL056C
	Tec1p	http://www.yeastract.com/view.php?existing=locus&orfname=YBR083W
	Hmlalpha2p	http://www.yeastract.com/view.php?existing=locus&orfname=YCL067C
M19	Azf1p	http://www.yeastract.com/view.php?existing=locus&orfname=YOR113W
M20	Cup2p	http://www.yeastract.com/view.php?existing=locus&orfname=YGL166W
	Azf1p	http://www.yeastract.com/view.php?existing=locus&orfname=YOR113W
	Zap1p	http://www.yeastract.com/view.php?existing=locus&orfname=YJL056C
	Ste12p	http://www.yeastract.com/view.php?existing=locus&orfname=YHR084W
M21	Azf1p	http://www.yeastract.com/view.php?existing=locus&orfname=YOR113W
	Msn2p	http://www.yeastract.com/view.php?existing=locus&orfname=YMR037C
	Adr1p	http://www.yeastract.com/view.php?existing=locus&orfname=YDR216W
	Sfl1p	http://www.yeastract.com/view.php?existing=locus&orfname=YOR140W
M22	Azf1p	http://www.yeastract.com/view.php?existing=locus&orfname=YOR113W
	Ste12p	http://www.yeastract.com/view.php?existing=locus&orfname=YHR084W
	YER130C	http://www.yeastract.com/view.php?existing=locus&orfname=YER130C
M23	Azf1p	http://www.yeastract.com/view.php?existing=locus&orfname=YOR113W
	Yap7p	http://www.yeastract.com/view.php?existing=locus&orfname=YOL028C
	Hcm1p	http://www.yeastract.com/view.php?existing=locus&orfname=YCR065W
M24	Azf1p	http://www.yeastract.com/view.php?existing=locus&orfname=YOR113W
M25	Crz1p	http://www.yeastract.com/view.php?existing=locus&orfname=YNL027W
	Azf1p	http://www.yeastract.com/view.php?existing=locus&orfname=YOR113W
	Swi4p	http://www.yeastract.com/view.php?existing=locus&orfname=YER111C
	Rme1p	http://www.yeastract.com/view.php?existing=locus&orfname=YGR044C
	Phd1p	http://www.yeastract.com/view.php?existing=locus&orfname=YKL043W
M26	Tbs1p	http://www.yeastract.com/view.php?existing=locus&orfname=YBR150C
	Ste12p	http://www.yeastract.com/view.php?existing=locus&orfname=YHR084W
M27	Stb3p	http://www.yeastract.com/view.php?existing=locus&orfname=YDR169C
	Leu3p	http://www.yeastract.com/view.php?existing=locus&orfname=YLR451W
	Mig1p	http://www.yeastract.com/view.php?existing=locus&orfname=YGL035C
	Tec1p	http://www.yeastract.com/view.php?existing=locus&orfname=YBR083W
	Gln3p	http://www.yeastract.com/view.php?existing=locus&orfname=YER040W
M28	Azf1p	http://www.yeastract.com/view.php?existing=locus&orfname=YOR113W
	Skn7p	http://www.yeastract.com/view.php?existing=locus&orfname=YHR206W
M29	Tye7p	http://www.yeastract.com/view.php?existing=locus&orfname=YOR344C
	Dal80p	http://www.yeastract.com/view.php?existing=locus&orfname=YKR034W
	Azf1p	http://www.yeastract.com/view.php?existing=locus&orfname=YOR113W
	Crz1p	http://www.yeastract.com/view.php?existing=locus&orfname=YNL027W
M30	Mcm1p	http://www.yeastract.com/view.php?existing=locus&orfname=YMR043W
	Azf1p	http://www.yeastract.com/view.php?existing=locus&orfname=YOR113W
	Cep3p	http://www.yeastract.com/view.php?existing=locus&orfname=YMR168C
M31	Mot3p	http://www.yeastract.com/view.php?existing=locus&orfname=YMR070W
	Fkh1p	http://www.yeastract.com/view.php?existing=locus&orfname=YIL131C
	Azf1p	http://www.yeastract.com/view.php?existing=locus&orfname=YOR113W
	Tye7p	http://www.yeastract.com/view.php?existing=locus&orfname=YOR344C
	Msn2p	http://www.yeastract.com/view.php?existing=locus&orfname=YMR037C
M32	Ecm22p	http://www.yeastract.com/view.php?existing=locus&orfname=YLR228C
	Cbf1p	http://www.yeastract.com/view.php?existing=locus&orfname=YJR060W
	Haa1p	http://www.yeastract.com/view.php?existing=locus&orfname=YPR008W
	Aft2p	http://www.yeastract.com/view.php?existing=locus&orfname=YPL202C
	Dal82p	http://www.yeastract.com/view.php?existing=locus&orfname=YNL314W
M33	Tec1p	http://www.yeastract.com/view.php?existing=locus&orfname=YBR083W
	Mcm1p	http://www.yeastract.com/view.php?existing=locus&orfname=YMR043W
M34	Yrm1p	http://www.yeastract.com/view.php?existing=locus&orfname=YOR172W
	Rox1p	http://www.yeastract.com/view.php?existing=locus&orfname=YPR065W
	Zap1p	http://www.yeastract.com/view.php?existing=locus&orfname=YJL056C
	Cup2p	http://www.yeastract.com/view.php?existing=locus&orfname=YGL166W
M35	Azf1p	http://www.yeastract.com/view.php?existing=locus&orfname=YOR113W
	Tec1p	http://www.yeastract.com/view.php?existing=locus&orfname=YBR083W
M36	Azf1p	http://www.yeastract.com/view.php?existing=locus&orfname=YOR113W
M37	Azf1p	http://www.yeastract.com/view.php?existing=locus&orfname=YOR113W
	Msn1p	http://www.yeastract.com/view.php?existing=locus&orfname=YBR182C
	Ste12p	http://www.yeastract.com/view.php?existing=locus&orfname=YHR084W
	Ste12p	http://www.yeastract.com/view.php?existing=locus&orfname=YHR084W
M38	Mcm1p	http://www.yeastract.com/view.php?existing=locus&orfname=YMR043W
	Azf1p	http://www.yeastract.com/view.php?existing=locus&orfname=YOR113W
	Azf1p	http://www.yeastract.com/view.php?existing=locus&orfname=YOR113W
M39	Azf1p	http://www.yeastract.com/view.php?existing=locus&orfname=YOR113W
	Cha4p	http://www.yeastract.com/view.php?existing=locus&orfname=YLR098C
	Ace2p	http://www.yeastract.com/view.php?existing=locus&orfname=YLR131C
	Cha4p	http://www.yeastract.com/view.php?existing=locus&orfname=YLR098C
	Crz1p	http://www.yeastract.com/view.php?existing=locus&orfname=YNL027W
M40	Stb4p	http://www.yeastract.com/view.php?existing=locus&orfname=YMR019W
	Rox1p	http://www.yeastract.com/view.php?existing=locus&orfname=YPR065W
	Rim101p	http://www.yeastract.com/view.php?existing=locus&orfname=YHL027W
	Fkh1p	http://www.yeastract.com/view.php?existing=locus&orfname=YIL131C
M41	Azf1p	http://www.yeastract.com/view.php?existing=locus&orfname=YOR113W
M42	Azf1p	http://www.yeastract.com/view.php?existing=locus&orfname=YOR113W
	Mot3p	http://www.yeastract.com/view.php?existing=locus&orfname=YMR070W
	YER130C	http://www.yeastract.com/view.php?existing=locus&orfname=YER130C
	Stb4p	http://www.yeastract.com/view.php?existing=locus&orfname=YMR019W
	Hsf1p	http://www.yeastract.com/view.php?existing=locus&orfname=YGL073W
M44	Stb3p	http://www.yeastract.com/view.php?existing=locus&orfname=YDR169C
	Tye7p	http://www.yeastract.com/view.php?existing=locus&orfname=YOR344C
	Azf1p	http://www.yeastract.com/view.php?existing=locus&orfname=YOR113W
	Rme1p	http://www.yeastract.com/view.php?existing=locus&orfname=YGR044C
	Rpn4p	http://www.yeastract.com/view.php?existing=locus&orfname=YDL020C
M45	Azf1p	http://www.yeastract.com/view.php?existing=locus&orfname=YOR113W
M46	Yrm1p	http://www.yeastract.com/view.php?existing=locus&orfname=YOR172W
	Ash1p	http://www.yeastract.com/view.php?existing=locus&orfname=YKL185W
	Rfx1p	http://www.yeastract.com/view.php?existing=locus&orfname=YLR176C
	Uga3p	http://www.yeastract.com/view.php?existing=locus&orfname=YDL170W
	Cbf1p	http://www.yeastract.com/view.php?existing=locus&orfname=YJR060W
M47	Tec1p	http://www.yeastract.com/view.php?existing=locus&orfname=YBR083W
M48	Mcm1p	http://www.yeastract.com/view.php?existing=locus&orfname=YMR043W
	Hsf1p	http://www.yeastract.com/view.php?existing=locus&orfname=YGL073W
M49	Azf1p	http://www.yeastract.com/view.php?existing=locus&orfname=YOR113W
	Azf1p	http://www.yeastract.com/view.php?existing=locus&orfname=YOR113W
	Ecm22p	http://www.yeastract.com/view.php?existing=locus&orfname=YLR228C
	Adr1p	http://www.yeastract.com/view.php?existing=locus&orfname=YDR216W
