# Supplementary material for: Dynamic network inference and association computation discover gene modules regulating virulence, mycotoxin and sexual reproduction in Fusarium graminearum
Source: BMC Genomics. 2020 Feb 24;21:179. doi: 10.1186/s12864-020-6596-y (PMC7041293; doi:10.1186/s12864-020-6596-y)
Supplement: Supplementary file 11 — Additional file 11: Table S9. Gene annotation enrichment of each module in 55 main functional categories (P value < 0.05). [file 12864_2020_6596_MOESM11_ESM.xlsx]

## Sheet: Sheet1
Table S9. Gene annotation enrichment of each module in 55 main functional categories (P value < 0.05)
ID	GENE ONTOLOGY TERM	#Serial Number（SN）F			Module	SN	P-value	SN	P-value	SN	P-value	SN	P-value
F01	lipid, fatty acid and isoprenoid metabolism	01			M01	15	0.000206581
F02	metabolism of the cysteine - aromatic group	02			M02	01	0.000625968	48	0.00145273	35	0.00320448
F03	metabolism of urea cycle, creatine and polyamine	03			M03	25	0	26	5.79e-47
F04	secondary metabolism	04			M04	31	1.29e-17	05	3.7e-15	07	1.26e-13
F05	protein synthesis and metabolism	05			M05	21	0.00118272	45	0.0016812	06	0.00622048
F06	detoxification and metabolism of lysine	06			M06	34	9.4e-07	8	0.00594145	37	0.0127722
F07	metabolism of amino acid and metabolism of amino acid and C-compound and carbohydrate metabolism	07			M07	33	0.00650765	07	0.044775	34	1.12808e-06
F08	sugar, glucoside, polyol, carboxylate and polysaccharide metabolism	08			M08	34	5.42322e-06	07	0.0450679
F09	metabolism of neurotransmitters	09			M09	34	8.04933e-43	45	0.0259656
F10	metabolism of acetic acid derivatives	10			M10	02	0.00370813	07	0.0170693	33	0.0129356
F11	regulation of nitrogen, sulfur and selenium metabolism	11			M11	37	0.00321254	24	7.68e-05
F12	extracellular metabolism	12			M12	24	3.49e-10	22	2.23e-07	08	2.23e-07
F13	mitochondrion	13			M13	25	3.23e-27	32	2.75e-26	30	8.38e-24	26	3.14e-22
F14	energy	14			M14	27	2.45e-09	28	1.09e-07	25	6.97e-07	30	0.000103415
F15	homeostasis of metal ions and extracellular protein degradation	15			M15	07	1.65e-05	54	0.0045224
F16	heavy metal ion transport (Cu+, Fe+, etc.)	16			M16	51	1.71e-05	41	2.65e-05	53	3.43e-05
F17	accessory proteins of electron transport and membrane-associated energy conservation	17			M17	20	8.27e-07	32	1.2e-06	52	2.87e-06
F18	electron transport	18			M18	25	0.000742753	17	0.00828749	22	0.0121272
F19	regulation, generation and propagation of action potential	19			M19	01	7.03e-05	10	0.00104068	45	0.00128779
F20	cellular communication/signal transduction mechanism	20			M20	25	2.05e-05	06	0.00124569	07	0.0012886
F21	regulation of channel activity	21			M21	25	6.91e-70	32	3.92e-66	50	1.64e-27
F22	transfer of activated C- groups	22			M22	03	0.000460042	39	0.00119335
F23	amino acid/amino acid derivatives transport	23			M23	01	8.18e-06	25	6.21e-05
F24	cellular import	24			M24	07	0.00718573	28	0.0375932	34	1.43992e-06
F25	DNA,RNA,nucleic acid,protein,biotin,polysaccharide binding	25			M25	27	0.0109957	55	0.0409449	34	3.72709e-46
F26	cell cycle and DNA processing	26			M26	29	0.000194759	18	0.000433678	37	0.00147549
F27	RNA topology	27			M27	43	1.38e-05	04	0.000167973	10	0.000233834
F28	tRNA and RNA modification	28			M28	16	5.2e-07	15	1.05e-06
F29	complex cofactor/cosubstrate/vitamine binding	29			M29	21	0.0161363	46	0.0161363	36	0.0161363	34	0.00396462
F30	transcription	30			M30	13	2.42e-09	07	2.85e-06	49	1.15e-05
F31	translation	31			M31	07	4.85e-06	44	7.05e-06	42	6.22e-05
F32	protein fate (folding, modification, destination)	32			M32	31	4.77e-107	05	8.78e-100
F33	meiosis	33			M33	07	5.4e-10	04	1.3e-07	08	3.75e-05
F34	unclassified proteins	34			M34	34	1.51775e-13
F35	biogenesis of cellular components	35			M35	24	0.00138363	16	0.00330474	40	0.00353595	07	0.00659722
F36	fungal organ	36			M36	38	0.0114366	23	0.00198435	34	0.0242081
F37	degradation / modification of foreign (exogenous) polysaccharides	37			M37	07	2.42e-08	08	6.19e-07
F38	lysosomal and vacuolar protein degradation	38			M38	45	0.0377854	44	0.0263184	34	9.26615e-34
F39	diaminopimelic acid pathway	39			M39	35	5.2e-19	25	1.77e-18	05	4.25e-17
F40	assimilation of ammonia	40			M40	07	1.67e-09	04	2.11e-09	45	1.4e-07
F41	circulation	41			M41	24	0.000385279	14	0.000562757	07	0.000698458
F42	disease, virulence and defense	42			M42	47	0.000290686	07	0.000357383	23	0.000567963
F43	virulence, disease and toxins factors	43			M43	08	5.75e-23	07	4.53e-17	25	8.19e-09
F44	defense related proteins	44			M44	19	0.0294606	11	0.035644	34	0.000998497
F45	detoxification, metabolism of toxins/drugs	45			M45	27	1.47e-23	28	1.83e-17	30	1.06e-14	25	4.03e-10
F46	organ didderentiation	46			M46	04	2.33e-06	45	2.3e-05	18	2.63e-05
F47	anaerobic respiration	47			M47	08	5.65e-05	37	9.69e-05	12	0.000213094	07	0.000744634
F48	acetate fermentation	48			M48	45	0.0382454	34	1.33958e-15
F49	respiration	49			M49	31	0.0252131	09	0.0319991	07	0.0418731	34	4.37606e-05
F50	enzymatic activity regulation / enzyme regulator	50
F51	anti-apoptosis	51
F52	inorganic chemical agent resistance (e.g. heavy metals)	52
F53	gas and metabolite distribution	53
F54	photoperception and response	54
F55	interleukine receptor signalling pathway	55
