# Supplementary material for: Dynamic network inference and association computation discover gene modules regulating virulence, mycotoxin and sexual reproduction in Fusarium graminearum
Source: BMC Genomics. 2020 Feb 24;21:179. doi: 10.1186/s12864-020-6596-y (PMC7041293; doi:10.1186/s12864-020-6596-y)
Supplement: Supplementary file 12 — Additional file 12: Table S10. Consensus functional terms associated with GO enrichment and enriched TF binding sites for module target genes. [file 12864_2020_6596_MOESM12_ESM.xlsx]

## Sheet: Sheet1
Table S10. Consensus functional terms associated with GO enrichment and enriched TF binding sites for module target genes
GO-motif consensus cases	Module	motif-annotation	function
1	2	Azf1p-35	fungal-type cell wall
2	3	Rmep1p-26	cell cyle
3	5	Cin5p-45	response to drug
4	6	Mot3p-37	ergosterol biosynthetic
5	7	Hac1p-33 Tec1p-33	meiotic
6	9	Yap1p-45	response to drug
7	10	Hac1p,Tec1p-33	meiotic
8	12	Rox1p-24	response to osmotic stress
9	13	Tec1p-26	cell cyle
10	14	Rme1p-30	cell division
11	16	Tec1p-51	cell aging
12	21	Msn2p-32	chromatin remodel
13	26	Tbs1p-29	Complex cofactor binding
14	27	Tec1p-43，4	invasive growth,secondary metabolism
15	28	Skn7p-15 Skn7p-16	response to osmotic stress
16	29	Azf1p-36 Cra1p-46	fugal-type cell wall,organization response to drug
17	30	Mcm1p-49,13 Cep3p-49,13	mitotic
18	31	Msn2p-44	activated in stress conditions
19	32	Dal82p-5	allantoin catabolic
20	33	Tec1p-4	secondary metabolism
21	37	Msn1p-8	starch catabolic
22	39	Cha4p-35	cellular amino acid catabolic
23	40	Rim101p-45	ascospore
24	42	Hsf1p-47	response to stress
25	44	Rpn4p-19	protein catabolic
26	46	Yrm1p-45,4	multidrug resistance,secondary metabolism
27	48	Hsf1p-45	response to stress
