# Supplementary material for: Dynamic network inference and association computation discover gene modules regulating virulence, mycotoxin and sexual reproduction in Fusarium graminearum
Source: BMC Genomics. 2020 Feb 24;21:179. doi: 10.1186/s12864-020-6596-y (PMC7041293; doi:10.1186/s12864-020-6596-y)
Supplement: Supplementary file 13 — Additional file 13: Table S11. Summary of F. graminearum and S. cerevisiae BLASTp results using predicted top regulators. Only significant hits are listed (E-value <1e-5). [file 12864_2020_6596_MOESM13_ESM.xlsx]

## Sheet: Sheet1
Table S11. Summary of F. graminearum - S.cerevisiae BLASTp results using predicted top regulators. Only significant hits are listed (E-value < 1e-5).
Using the regulator protein sequence of each module to compare with the TF database of yeast								Using the predicted motif to compare with the TF database of yeast
	QueryID	E-value	SubjectDefID					FGSG_01341	TF	E-value
1	YNL167C	5.93104e-07	FGSG_00515						YNL027W	3.23854e-54
2	YHR040W	2.01994e-08	FGSG_00653						YDR146C	7.85734e-18
3	YJR055W	1.25769e-11	FGSG_00653						YLR131C	3.34256e-17
4	YOL108C	3.90028e-09	FGSG_00750						YJL056C	9.89804e-14
5	YDL020C	7.0435e-10	FGSG_01341						YPR186C	5.18029e-13
6	YDR146C	7.85734e-18	FGSG_01341						YDL020C	7.0435e-10
7	YLR131C	3.34256e-17	FGSG_01341					FGSG_01350
8	YNL027W	3.23854e-54	FGSG_01341						YOR113W	4.39393e-21
9	YPR186C	5.18029e-13	FGSG_01341						YPL038W	5.69821e-16
10	YJL056C	9.89804e-14	FGSG_01341						YER169W	4.19072e-14
11	YDL048C	2.3097e-06	FGSG_01350						YGL035C	2.42146e-12
12	YER169W	4.19072e-14	FGSG_01350						YMR070W	2.51875e-10
13	YGL035C	2.42146e-12	FGSG_01350						YHL027W	2.65307e-08
14	YHL027W	2.65307e-08	FGSG_01350						YLR375W	3.1e-07
15	YLR375W	3.1e-07	FGSG_01350						YPR022C	3.60444e-07
16	YMR070W	2.51875e-10	FGSG_01350						YDL048C	2.3097e-06
17	YOR113W	4.39393e-21	FGSG_01350					FGSG_02814
18	YPL038W	5.69821e-16	FGSG_01350						YOR032C	6.43781e-21
19	YPR022C	3.60444e-07	FGSG_01350						YOR344C	2.79292e-14
20	YOR032C	6.43781e-21	FGSG_02814					FGSG_04220
21	YOR344C	2.79292e-14	FGSG_02814						YLR182W	4.66508e-62
22	YKL043W	5.81333e-12	FGSG_04220						YMR016C	3.54459e-12
23	YLR182W	4.66508e-62	FGSG_04220						YKL043W	5.81333e-12
24	YMR016C	3.54459e-12	FGSG_04220						YOR034C	1.82224e-06
25	YOR034C	1.82224e-06	FGSG_04220					FGSG_06160
26	YIL130W	4.06107e-06	FGSG_04480						YML099C	4.27587e-11
27	YJL206C	1.12654e-06	FGSG_04480						YLR228C	7.61386e-10
28	YBL005W	7.34248e-07	FGSG_04480						YDR213W	2.03931e-09
29	YBR033W	8.01987e-08	FGSG_04480						YDR034C	3.28216e-09
30	YBR278W	1.17479e-13	FGSG_05304						YLR098C	9.57248e-09
31	YOR358W	1.5735e-11	FGSG_05304						YKL015W	4.8065e-07
32	YJL065C	4.04927e-10	FGSG_05304						YHR056C	5.15663e-07
33	YPL016W	1.01333e-14	FGSG_06071						YBR240C	5.68725e-07
34	YBR150C	2.48581e-06	FGSG_06160						YDR303C	7.2672e-07
35	YBR240C	5.68725e-07	FGSG_06160						YKL038W	7.79553e-07
36	YCR106W	3.30896e-06	FGSG_06160						YDR207C	1.36176e-06
37	YDL170W	7.74621e-06	FGSG_06160						YLR266C	1.40977e-06
38	YDR034C	3.28216e-09	FGSG_06160						YOL089C	1.90546e-06
39	YDR207C	1.36176e-06	FGSG_06160						YLR256W	1.9209e-06
40	YDR213W	2.03931e-09	FGSG_06160						YBR150C	2.48581e-06
41	YDR303C	7.2672e-07	FGSG_06160						YOR162C	2.58826e-06
42	YHR056C	5.15663e-07	FGSG_06160						YCR106W	3.30896e-06
43	YKL222C	6.21177e-06	FGSG_06160						YKL222C	6.21177e-06
44	YKL038W	7.79553e-07	FGSG_06160						YDL170W	7.74621e-06
45	YKL015W	4.8065e-07	FGSG_06160					FGSG_06871
46	YLR098C	9.57248e-09	FGSG_06160						YER130C	7.68247e-27
47	YLR228C	7.61386e-10	FGSG_06160						YKL062W	2.62211e-20
48	YLR256W	1.9209e-06	FGSG_06160						YMR037C	7.79488e-20
49	YLR266C	1.40977e-06	FGSG_06160						YDR216W	3.95612e-16
50	YML099C	4.27587e-11	FGSG_06160						YGL209W	8.04138e-15
51	YOL089C	1.90546e-06	FGSG_06160						YDR096W	1.45214e-14
52	YOR162C	2.58826e-06	FGSG_06160						YMR182C	2.53717e-14
53	YBR267W	4.66207e-26	FGSG_06427						YML081C-A	2.91262e-14
54	YLR387C	6.99087e-28	FGSG_06427						YML081W	3.12587e-14
55	YDR043C	7.82956e-10	FGSG_06871						YER028C	6.12939e-14
56	YDR096W	1.45214e-14	FGSG_06871						YPL230W	1.13712e-12
57	YDR216W	3.95612e-16	FGSG_06871						YJR127C	2.05262e-12
58	YER028C	6.12939e-14	FGSG_06871						YPL231W	3.46411e-12
59	YER130C	7.68247e-27	FGSG_06871						YDR043C	7.82956e-10
60	YGL209W	8.04138e-15	FGSG_06871						YGR067C	1.14131e-09
61	YGR067C	1.14131e-09	FGSG_06871					FGSG_06944
62	YJR127C	2.05262e-12	FGSG_06871						YCR065W	1.62857e-27
63	YKL062W	2.62211e-20	FGSG_06871						YNL068C	1.8535e-24
64	YML081C-A	2.91262e-14	FGSG_06871						YIL131C	3.96706e-21
65	YMR037C	7.79488e-20	FGSG_06871						YPR104C	1.27931e-13
66	YMR182C	2.53717e-14	FGSG_06871					FGSG_08028
67	YPL231W	3.46411e-12	FGSG_06871						YNR063W	8.70368e-08
68	YPL230W	1.13712e-12	FGSG_06871						YMR019W	1.45543e-07
69	YML081W	3.12587e-14	FGSG_06871						YOR380W	3.88251e-06
70	YCR065W	1.62857e-27	FGSG_06944						YBR297W	5.3155e-06
71	YIL131C	3.96706e-21	FGSG_06944						YER184C	6.74521e-06
72	YNL068C	1.8535e-24	FGSG_06944						YGL013C	9.51799e-06
73	YPR104C	1.27931e-13	FGSG_06944					FGSG_09565
74	YGL254W	3.97401e-11	FGSG_07052						YKR034W	4.44593e-19
75	YPR011C	1.59303e-15	FGSG_07052						YFL021W	2.24889e-18
76	YBR066C	8.63297e-11	FGSG_07052						YJL110C	5.8592e-18
77	YPR013C	1.34188e-16	FGSG_07052						YER040W	7.386e-18
78	YBR208C	7.98949e-68	FGSG_07075						YMR136W	2.7789e-10
79	YBR218C	0	FGSG_07075						YIR013C	5.1643e-07
80	YGL062W	0	FGSG_07075					FGSG_10384
81	YMR207C	3.83304e-47	FGSG_07075						YDL056W	3.6077e-42
82	YNR016C	6.12611e-49	FGSG_07075						YER111C	1.05553e-25
83	YBR297W	5.3155e-06	FGSG_08028
84	YER184C	6.74521e-06	FGSG_08028
85	YGL013C	9.51799e-06	FGSG_08028
86	YMR019W	1.45543e-07	FGSG_08028
87	YNR063W	8.70368e-08	FGSG_08028
88	YOR380W	3.88251e-06	FGSG_08028
89	YMR127C	1.04102e-40	FGSG_08481
90	YOR244W	5.68195e-75	FGSG_08481
91	YBL052C	4.06858e-93	FGSG_08481
92	YPR015C	3.61191e-15	FGSG_09410
93	YER040W	7.386e-18	FGSG_09565
94	YFL021W	2.24889e-18	FGSG_09565
95	YIR013C	5.1643e-07	FGSG_09565
96	YJL110C	5.8592e-18	FGSG_09565
97	YKR034W	4.44593e-19	FGSG_09565
98	YMR136W	2.7789e-10	FGSG_09565
99	YDR259C	2.84346e-06	FGSG_09832
100	YDL175C	8.24409e-06	FGSG_10286
101	YNL255C	1.12127e-30	FGSG_10286
102	YDL056W	3.6077e-42	FGSG_10384
103	YER111C	1.05553e-25	FGSG_10384
104	YGL174W	2.4058e-126	FGSG_10716
105	YOR048C	0	FGSG_10716
106	YGL173C	1.31575e-126	FGSG_10716
107	YDR253C	2.05e-15	FGSG_13314
