# Supplementary material for: Dynamic network inference and association computation discover gene modules regulating virulence, mycotoxin and sexual reproduction in Fusarium graminearum
Source: BMC Genomics. 2020 Feb 24;21:179. doi: 10.1186/s12864-020-6596-y (PMC7041293; doi:10.1186/s12864-020-6596-y)
Supplement: Supplementary file 14 — Additional file 14: Table S12. Phenotype association analysis for each module. [file 12864_2020_6596_MOESM14_ESM.xlsx]

## Sheet: Sheet1
Table S12. Phenotype association analysis for each module
M: Mycelial growth; P: Pigmentation; S: Sexual development; Z: ZEA production; D: DON production; C: Conidiation; V: Virulence; St: Stress responses
Original Association index
Module	M	P	S	Z	D	C	V	St
M02	0.20765	0.224044	0.655738	0.579235	0.655738	0	0.142077	0
M03	0.723757	0.0662983	0.729282	0.718232	0.662983	0.292818	0.585635	0.0552486
M04	0.197861	0.144385	0.748663	0.106952	0.106952	0.0534759	0.0534759	0.0534759
M05	0.510417	0.338542	0.328125	0.296875	0.296875	0.276042	0.328125	0.182292
M06	0.359116	0.237569	0.359116	0.359116	0.359116	0	0.596685	0.176796
M07	0.435	0.165	0.83	0.535	0.535	0.065	0.365	0.17
M08	0.0792683	0	0.823171	0.176829	0.176829	0.256098	0.0792683	0
M09	0.257669	0.325153	0.441718	0.631902	0.306748	0.325153	0.110429	0.398773
M10	0.94686	0.236715	1	0.719807	0.719807	0.415459	0.898551	0.415459
M11	0.597633	0	0.911243	0.585799	0.585799	0.16568	0.597633	0.189349
M12	0.181818	0.0848485	0.551515	0.50303	0.50303	0.157576	0.181818	0.127273
M13	0.387283	0.404624	0.693642	0.526012	0.289017	0.404624	0.236994	0.306358
M14	0.701149	0.373563	0.557471	0.16092	0.465517	0.373563	0.528736	0.448276
M15	0.879227	0.0772947	0.7343	0.748792	0.748792	0.120773	0.681159	0.198068
M16	0.709091	0	0.939394	0.175758	0.175758	0.206061	0.709091	0
M17	0.08	0.753333	0.92	0.353333	0.353333	0.353333	0.126667	0.08
M18	0.465116	0.0930233	1	0.618605	0.55814	0	0.525581	0.311628
M19	0.908537	0.493902	0.676829	0.530488	0.207317	0.378049	0.5	0
M20	0.432432	0	0.432432	0.345946	0.286486	0	0.145946	0.459459
M21	0.927273	0.460606	0.6	0.206061	0.206061	0.0666667	0.387879	0.563636
M22	0.195652	0	0.880435	0.076087	0.076087	0	0.076087	0.391304
M23	0.64977	0.35023	0.695853	0.400922	0.331797	0.40553	0.718894	0.133641
M24	0.283505	0	0.448454	0.226804	0.226804	0.0515464	0.376289	0.283505
M25	0.389222	0.317365	0.479042	0.299401	0.299401	0.0718563	0.317365	0.221557
M26	0.687831	0.248677	1	0.0952381	0.238095	0.248677	0.333333	0.354497
M27	0.34359	0.169231	0.851282	0.25641	0.25641	0.287179	0.25641	0
M28	0.220238	0.446429	0.630952	0.279762	0.279762	0.136905	0.220238	0.214286
M29	0.454545	0.181818	0.839572	0.122995	0.122995	0.588235	0.55615	0.13369
M30	0.0786517	0	1	0.308989	0.308989	0	0.174157	0.241573
M31	0.515306	0	0.729592	0	0.0816327	0.163265	0.316327	0.321429
M32	0.630435	0.0978261	0.396739	0.217391	0.217391	0.396739	0.380435	0.190217
M33	0.468927	0	0.468927	0.468927	0.468927	0.282486	0.389831	0.079096
M34	0.45614	0	0.923977	0.304094	0.304094	0.146199	0.380117	0.222222
M35	0.55814	0.488372	0.55814	0.505814	0.505814	0.726744	0.494186	0.546512
M36	0.186047	0	0.337209	0.505814	0.494186	0.19186	0.267442	0.232558
M37	0.344156	0.525974	0.746753	0.597403	0.415584	0.162338	0.162338	0
M38	0.411483	0.0478469	0.516746	0.545455	0.545455	0.157895	0.411483	0.0813397
M39	0.104938	0.104938	0.820988	0.54321	0.432099	0.179012	0.54321	0.111111
M40	0.353591	0.281768	0.353591	0.541436	0.541436	0.20442	0.530387	0.165746
M41	0.47093	0.366279	0.668605	0.569767	0.569767	0.47093	0.569767	0.372093
M42	0.30814	0.0697674	0.622093	0.0755814	0.0755814	0	0	0.145349
M43	0.201087	0.375	0.73913	0.217391	0.217391	0.581522	0.288043	0.0815217
M44	0.415842	0.19802	0.544554	0.346535	0.346535	0.435644	0.579208	0.0693069
M45	0.447059	0.688235	0.447059	0.382353	0.382353	0.482353	0.311765	0.382353
M46	0.22807	0	0.614035	0.473684	0.701754	0	0.22807	0
M47	0.255814	0.186047	1	0.139535	0.139535	0.197674	0.325581	0.25
M48	0.192547	0	0.608696	0.397516	0.397516	0.068323	0.279503	0.291925
M49	0.140244	0.140244	0.640244	0.0670732	0.0670732	0.182927	0.390244	0.146341
ASSOCIATION INDEX > 0.3
M	M	P	S	Z	D	C	V	St
M02			0.655738	0.579235	0.655738
M03	0.723757		0.729282	0.718232	0.662983		0.585635
M04			0.748663
M05	0.510417	0.338542	0.328125				0.328125
M06	0.359116		0.359116	0.359116	0.359116		0.596685
M07	0.435		0.83	0.535	0.535		0.365
M08			0.823171
M09		0.325153	0.441718	0.631902	0.306748	0.325153		0.398773
M10	0.94686		1	0.719807	0.719807	0.415459	0.898551	0.415459
M11	0.597633		0.911243	0.585799	0.585799		0.597633
M12			0.551515	0.50303	0.50303
M13	0.387283	0.404624	0.693642	0.526012		0.404624		0.306358
M14	0.701149	0.373563	0.557471		0.465517	0.373563	0.528736	0.448276
M15	0.879227		0.7343	0.748792	0.748792		0.681159
M16	0.709091		0.939394				0.709091
M17		0.753333	0.92	0.353333	0.353333	0.353333
M18	0.465116		1	0.618605	0.55814		0.525581	0.311628
M19	0.908537	0.493902	0.676829	0.530488		0.378049	0.5
M20	0.432432		0.432432	0.345946				0.459459
M21	0.927273	0.460606	0.6				0.387879	0.563636
M22			0.880435					0.391304
M23	0.64977	0.35023	0.695853	0.400922	0.331797	0.40553	0.718894
M24			0.448454				0.376289
M25	0.389222	0.317365	0.479042				0.317365
M26	0.687831		1				0.333333	0.354497
M27	0.34359		0.851282
M28		0.446429	0.630952
M29	0.454545		0.839572			0.588235	0.55615
M30			1	0.308989	0.308989
M31	0.515306		0.729592				0.316327	0.321429
M32	0.630435		0.396739			0.396739	0.380435
M33	0.468927		0.468927	0.468927	0.468927		0.389831
M34	0.45614		0.923977	0.304094	0.304094		0.380117
M35	0.55814	0.488372	0.55814	0.505814	0.505814	0.726744	0.494186	0.546512
M36			0.337209	0.505814	0.494186
M37	0.344156	0.525974	0.746753	0.597403	0.415584
M38	0.411483		0.516746	0.545455	0.545455		0.411483
M39			0.820988	0.54321	0.432099		0.54321
M40	0.353591		0.353591	0.541436	0.541436		0.530387
M41	0.47093	0.366279	0.668605	0.569767	0.569767	0.47093	0.569767	0.372093
M42	0.30814		0.622093
M43		0.375	0.73913			0.581522
M44	0.415842		0.544554	0.346535	0.346535	0.435644	0.579208
M45	0.447059	0.688235	0.447059	0.382353	0.382353	0.482353	0.311765	0.382353
M46			0.614035	0.473684	0.701754
M47			1				0.325581
M48			0.608696	0.397516	0.397516
M49			0.640244				0.390244
DON and ZEA are merged as "Toxin"
M	M	P	S	Toxin	C	V	St
M02	0	0	0.655738	1.23497	0	0	0
M03	0.723757	0	0.729282	1.38122	0	0.585635	0
M04	0	0	0.748663	0	0	0	0
M05	0.510417	0.338542	0.328125	0	0	0.328125	0
M06	0.359116	0	0.359116	0.718232	0	0.596685	0
M07	0.435	0	0.83	1.07	0	0.365	0
M08	0	0	0.823171	0	0	0	0
M09	0	0.325153	0.441718	0.93865	0.325153	0	0.398773
M10	0.94686	0	1	1.43961	0.415459	0.898551	0.415459
M11	0.597633	0	0.911243	1.1716	0	0.597633	0
M12	0	0	0.551515	1.00606	0	0	0
M13	0.387283	0.404624	0.693642	0.526012	0.404624	0	0.306358
M14	0.701149	0.373563	0.557471	0.465517	0.373563	0.528736	0.448276
M15	0.879227	0	0.7343	1.49758	0	0.681159	0
M16	0.709091	0	0.939394	0	0	0.709091	0
M17	0	0.753333	0.92	0.706667	0.353333	0	0
M18	0.465116	0	1	1.17674	0	0.525581	0.311628
M19	0.908537	0.493902	0.676829	0.530488	0.378049	0.5	0
M20	0.432432	0	0.432432	0.345946	0	0	0.459459
M21	0.927273	0.460606	0.6	0	0	0.387879	0.563636
M22	0	0	0.880435	0	0	0	0.391304
M23	0.64977	0.35023	0.695853	0.732719	0.40553	0.718894	0
M24	0	0	0.448454	0	0	0.376289	0
M25	0.389222	0.317365	0.479042	0	0	0.317365	0
M26	0.687831	0	1	0	0	0.333333	0.354497
M27	0.34359	0	0.851282	0	0	0	0
M28	0	0.446429	0.630952	0	0	0	0
M29	0.454545	0	0.839572	0	0.588235	0.55615	0
M30	0	0	1	0.617978	0	0	0
M31	0.515306	0	0.729592	0	0	0.316327	0.321429
M32	0.630435	0	0.396739	0	0.396739	0.380435	0
M33	0.468927	0	0.468927	0.937853	0	0.389831	0
M34	0.45614	0	0.923977	0.608187	0	0.380117	0
M35	0.55814	0.488372	0.55814	1.01163	0.726744	0.494186	0.546512
M36	0	0	0.337209	1	0	0	0
M37	0.344156	0.525974	0.746753	1.01299	0	0	0
M38	0.411483	0	0.516746	1.09091	0	0.411483	0
M39	0	0	0.820988	0.975309	0	0.54321	0
M40	0.353591	0	0.353591	1.08287	0	0.530387	0
M41	0.47093	0.366279	0.668605	1.13953	0.47093	0.569767	0.372093
M42	0.30814	0	0.622093	0	0	0	0
M43	0	0.375	0.73913	0	0.581522	0	0
M44	0.415842	0	0.544554	0.693069	0.435644	0.579208	0
M45	0.447059	0.688235	0.447059	0.764706	0.482353	0.311765	0.382353
M46	0	0	0.614035	1.17544	0	0	0
M47	0	0	1	0	0	0.325581	0
M48	0	0	0.608696	0.795031	0	0	0
M49	0	0	0.640244	0	0	0.390244	0
