# Supplementary material for: Dynamic network inference and association computation discover gene modules regulating virulence, mycotoxin and sexual reproduction in Fusarium graminearum
Source: BMC Genomics. 2020 Feb 24;21:179. doi: 10.1186/s12864-020-6596-y (PMC7041293; doi:10.1186/s12864-020-6596-y)
Supplement: Supplementary file 15 — Additional file 15: Table S13. Regulatory networks compartmentalization analysis using Fisher’s exact test. FS: F. graminearum-specific; Core: Conserved genome. Mix: not enriched. [file 12864_2020_6596_MOESM15_ESM.xlsx]

## Sheet: Sheet1
Table S14. Regulatory networks compartmentalization analysis using Fisher's exact test. FS: F. graminearum specific. Core: Conserved genome. Mix: not enriched
Name	FS	Core	Fisher's exact test		Modules enrichment results:
M01	10	48	0.103469		FS
M02	39	322	8.143e-14		M09	M38	M25	M48	M34	M06	M27	M46
M03	123	1268	5.8525e-60		Core
M04	24	285	2.88969e-17		M03	M13	M21	M39	M17	M04	M45	M02	M44	M30	M49	M32
M05	68	161	0.369158		M29	M07	M24	M23	M10	M31	M35	M33	M36	M47	M42	M41
M06	135	119	4.03572e-18		Mix
M07	87	99	1.64012e-08		M14	M28	M15	M01	M12	M26	M22	M40	M11	M08	M05	M37
M08	55	124	0.272063		M20	M18	M43	M16	M19
M09	320	65	7.40351e-113
M10	119	168	2.05376e-07
M11	49	106	0.204292		FS regulators, their associated modules, and their positions in the ranking of regulators)
M12	36	132	0.115164		FGSG_00147	FGSG_00324	FGSG_00404	FGSG_01327	FGSG_02320	FGSG_03536	FGSG_03538	FGSG_06382	FGSG_08028	FGSG_11561
M13	35	694	1.6644e-53		M24-3	M14-1	M07-5	M12-1	M28-7	M46-2	M46-1	M13-1	M06-1	M45-5
M14	67	236	0.0575047					M36-1	M42-7	M11-3	M19-3		M24-1
M15	61	211	0.0974498					M05-2	M23-8	M24-7	M17-5		M38-1
M16	23	57	0.70673					M25-2	M40-8	M35-7	M46-7		M49-2
M17	17	255	3.67213e-18					M15-6			M02-8		M40-7
M18	71	207	0.632955								M20-8
M19	32	92	0.839159								M45-8
M20	75	183	0.479719
M21	19	523	6.62181e-47		Modules	Regulator 1	Regulator 2	Regulator 3	Regulator 4	Regulator 5	Regulator 6	Regulator 7	Regulator 8	Regulator 9
M22	50	172	0.147278		M01
M23	40	256	3.91343e-08		M02	FGSG_05399	FGSG_02083	FGSG_01173	FGSG_05604	FGSG_08626	FGSG_07928	FGSG_01350	FGSG_03538
M24	84	95	2.34461e-08		M03	FGSG_10384	FGSG_13746	FGSG_10716	FGSG_07116	FGSG_09308	FGSG_00584	FGSG_07368	FGSG_08892
M25	236	107	1.74477e-56		M04	FGSG_02608	FGSG_09410	FGSG_13314	FGSG_05604	FGSG_01366	FGSG_10286	FGSG_00584	FGSG_10517	FGSG_09464
M26	11	16	0.128354		M05	FGSG_06071	FGSG_01327	FGSG_10429	FGSG_09565	FGSG_00568	FGSG_05381	FGSG_04220
M27	92	83	2.09908e-12		M06	FGSG_08028	FGSG_06871	FGSG_01173	FGSG_05399	FGSG_02068	FGSG_00568	FGSG_01022
M28	22	90	0.0869824		M07	FGSG_01366	FGSG_04220	FGSG_01366	FGSG_00750	FGSG_00404	FGSG_09339	FGSG_09992
M29	74	76	9.40586e-09		M08	FGSG_04480	FGSG_08890	FGSG_10286	FGSG_07097	FGSG_02814	FGSG_10517
M30	46	327	1.15904e-11		M09	FGSG_00902	FGSG_05399	FGSG_04480	FGSG_07928	FGSG_01173	FGSG_01366	FGSG_00750
M31	40	246	2.27703e-07		M10	FGSG_04220	FGSG_08481	FGSG_00385	FGSG_06944	FGSG_09308	FGSG_07928	FGSG_07546
M32	1	78	7.47221e-10		M11	FGSG_01366	FGSG_08769	FGSG_03536	FGSG_01022	FGSG_07052	FGSG_10384	FGSG_08719
M33	15	123	4.54856e-06		M12	FGSG_01327	FGSG_01366	FGSG_04220	FGSG_05381	FGSG_09308	FGSG_06160	FGSG_10517
M34	132	93	8.2599e-23		M13	FGSG_06382	FGSG_00902	FGSG_02814	FGSG_08617	FGSG_06071	FGSG_00750	FGSG_01915
M35	48	275	2.98181e-07		M14	FGSG_00324	FGSG_10429	FGSG_04134	FGSG_00568	FGSG_06701	FGSG_04220	FGSG_06810
M36	64	97	0.000652647		M15	FGSG_04220	FGSG_10384	FGSG_10429	FGSG_08719	FGSG_05171	FGSG_01327	FGSG_08892
M37	28	90	0.466787		M16	FGSG_07928	FGSG_09019	FGSG_07052	FGSG_09000	FGSG_08892	FGSG_05068	FGSG_06944
M38	337	145	8.55847e-82		M17	FGSG_01877	FGSG_02083	FGSG_00750	FGSG_04083	FGSG_03538	FGSG_09000	FGSG_06356
M39	19	441	1.69381e-37		M18	FGSG_04220	FGSG_10384	FGSG_00318	FGSG_08626	FGSG_06542	FGSG_02083	FGSG_01307
M40	54	115	0.163662		M19	FGSG_07157	FGSG_07052	FGSG_03538	FGSG_01915	FGSG_09019	FGSG_06651	FGSG_08626
M41	43	178	0.0114614		M20	FGSG_00545	FGSG_00584	FGSG_05304	FGSG_05604	FGSG_07928	FGSG_02608	FGSG_06542	FGSG_03538	FGSG_00568
M42	48	197	0.00874635		M21	FGSG_00574	FGSG_10429	FGSG_07075	FGSG_00930	FGSG_04901	FGSG_13746	FGSG_06701
M43	32	78	0.666546		M22	FGSG_09308	FGSG_13314	FGSG_00318	FGSG_11799	FGSG_01022	FGSG_08626
M44	120	124	4.35123e-13		M23	FGSG_04220	FGSG_06071	FGSG_07097	FGSG_06944	FGSG_05171	FGSG_10142	FGSG_08626	FGSG_02320
M45	51	393	3.79579e-15		M24	FGSG_08028	FGSG_13314	FGSG_00147	FGSG_00750	FGSG_09832	FGSG_04480	FGSG_03536	FGSG_12970
M46	24	20	0.000125449		M25	FGSG_06871	FGSG_01327	FGSG_00653	FGSG_05399	FGSG_02803	FGSG_01366	FGSG_09308
M47	20	105	0.004463		M26	FGSG_12970	FGSG_01350	FGSG_01877	FGSG_07067	FGSG_01877	FGSG_06701	FGSG_12970
M48	183	108	2.75999e-36		M27	FGSG_01366	FGSG_04220	FGSG_04480	FGSG_06160	FGSG_10868	FGSG_06356	FGSG_13625	FGSG_10517
M49	122	149	5.40509e-10		M28	FGSG_09709	FGSG_09565	FGSG_10384	FGSG_01665	FGSG_13314	FGSG_00584	FGSG_02320
					M29	FGSG_05855	FGSG_06071	FGSG_00729	FGSG_09832	FGSG_05381	FGSG_13625	FGSG_10384	FGSG_08719
					M30	FGSG_06356	FGSG_13314	FGSG_01173	FGSG_01176	FGSG_05604	FGSG_00318	FGSG_05475
					M31	FGSG_00545	FGSG_13314	FGSG_06427	FGSG_09709	FGSG_07052	FGSG_00318	FGSG_01350	FGSG_07052
					M32	FGSG_07116	FGSG_07052	FGSG_10179	FGSG_00584	FGSG_01915	FGSG_07133	FGSG_02719	FGSG_05068
					M33	FGSG_09524	FGSG_07052	FGSG_00750	FGSG_07928	FGSG_09524	FGSG_08892	FGSG_04109
					M34	FGSG_01366	FGSG_00515	FGSG_00318	FGSG_08719	FGSG_02814	FGSG_02814	FGSG_04901
					M35	FGSG_06291	FGSG_07097	FGSG_06944	FGSG_01665	FGSG_05381	FGSG_01915	FGSG_03536
					M36	FGSG_01327	FGSG_05068	FGSG_04220	FGSG_00318	FGSG_00653	FGSG_01350	FGSG_10142
					M37	FGSG_02083	FGSG_07157	FGSG_07052	FGSG_08626	FGSG_01576	FGSG_09524
					M38	FGSG_08028	FGSG_01173	FGSG_04134	FGSG_05399	FGSG_13746	FGSG_05604	FGSG_00318	FGSG_07116
					M39	FGSG_01106	FGSG_08626	FGSG_01341	FGSG_07097	FGSG_07097	FGSG_06651	FGSG_06356
					M40	FGSG_02068	FGSG_06071	FGSG_01555	FGSG_09349	FGSG_04220	FGSG_00719	FGSG_08028	FGSG_02320
					M41	FGSG_13711	FGSG_01106	FGSG_09565	FGSG_05381	FGSG_10517	FGSG_02719	FGSG_05381
					M42	FGSG_06356	FGSG_00750	FGSG_07116	FGSG_06701	FGSG_06701	FGSG_06701	FGSG_02320
					M43	FGSG_00729	FGSG_06160	FGSG_05399	FGSG_10868	FGSG_06160	FGSG_00573	FGSG_05475
					M44	FGSG_04220	FGSG_08182	FGSG_06160	FGSG_07097	FGSG_00545	FGSG_10517
					M45	FGSG_06291	FGSG_04084	FGSG_09565	FGSG_05604	FGSG_11561	FGSG_00750	FGSG_08924	FGSG_03538
					M46	FGSG_03538	FGSG_03536	FGSG_01350	FGSG_13314	FGSG_02814	FGSG_05855	FGSG_03538
					M47	FGSG_13314	FGSG_00318	FGSG_09832	FGSG_09308	FGSG_01176	FGSG_06871	FGSG_02743	FGSG_13711
					M48	FGSG_11792	FGSG_05381	FGSG_04220	FGSG_05399	FGSG_10384	FGSG_01176	FGSG_07097
					M49	FGSG_05855	FGSG_08028	FGSG_00729	FGSG_06291	FGSG_01576	FGSG_05381	FGSG_00696	FGSG_09410
