# Supplementary material for: Dynamic network inference and association computation discover gene modules regulating virulence, mycotoxin and sexual reproduction in Fusarium graminearum
Source: BMC Genomics. 2020 Feb 24;21:179. doi: 10.1186/s12864-020-6596-y (PMC7041293; doi:10.1186/s12864-020-6596-y)
Supplement: Supplementary file 16 — Additional file 16: Table S14. Comparing the TRNs with previous F. graminearum GRNs [21]. [file 12864_2020_6596_MOESM16_ESM.xlsx]

## Sheet: Sheet1
Table S15. Comparing the TRNs with previous F. graminearum GRNs（Guo et al., 2016）
Previous GRN Regulator gene_ID	Current TRN Regulator gene_ID	Regulators present in both networks	module-regualtor ranking in module decision tree
FGSG_07812	FGSG_00147	FGSG_00318	M18-3;M22-3;M30-6;M31-6;M34-3;M36-4;M38-7;M47-2
FGSG_07745	FGSG_00318	FGSG_00324	M14-1
FGSG_00579	FGSG_00324	FGSG_00385	M10-3
FGSG_00052	FGSG_00385	FGSG_04480	M08-1;M09-3;M24-6;M27-3
FGSG_00324	FGSG_00404	FGSG_05604	M02-4;M04-4;M20-4;M30-5;M38-6;M45-4
FGSG_00717	FGSG_00515	FGSG_07097	M08-4;M23-3;M35-2;M39-4;M44-4;M48-7
FGSG_01984	FGSG_00545	FGSG_08719	M11-7;M15-4;M29-8;M34-4
FGSG_02787	FGSG_00568	FGSG_09464	M04-9
FGSG_03037	FGSG_00573
FGSG_03702	FGSG_00574
FGSG_04554	FGSG_00584
FGSG_06460	FGSG_00653
FGSG_06516	FGSG_00696
FGSG_07187	FGSG_00719
FGSG_07737	FGSG_00729
FGSG_07789	FGSG_00750
FGSG_07827	FGSG_00902
FGSG_08954	FGSG_00930
FGSG_10277	FGSG_01022
FGSG_10331	FGSG_01106
FGSG_10458	FGSG_01173
FGSG_11061	FGSG_01176
FGSG_11247	FGSG_01307
FGSG_11658	FGSG_01327
FGSG_01137	FGSG_01341
FGSG_01502	FGSG_01350
FGSG_01794	FGSG_01366
FGSG_09660	FGSG_01555
FGSG_05060	FGSG_01576
FGSG_10114	FGSG_01665
FGSG_01534	FGSG_01877
FGSG_07121	FGSG_01915
FGSG_01234	FGSG_02068
FGSG_02349	FGSG_02083
FGSG_05484	FGSG_02320
FGSG_00508	FGSG_02608
FGSG_11808	FGSG_02719
FGSG_06832	FGSG_02743
FGSG_00355	FGSG_02803
FGSG_01842	FGSG_02814
FGSG_04982	FGSG_03536
FGSG_00732	FGSG_03538
FGSG_01618	FGSG_04083
FGSG_00677	FGSG_04084
FGSG_00786	FGSG_04109
FGSG_07436	FGSG_04134
FGSG_07304	FGSG_04220
FGSG_02751	FGSG_04480
FGSG_11797	FGSG_04901
FGSG_08817	FGSG_05068
FGSG_00808	FGSG_05171
FGSG_09766	FGSG_05304
FGSG_11469	FGSG_05381
FGSG_10228	FGSG_05399
FGSG_00565	FGSG_05475
FGSG_01559	FGSG_05604
FGSG_10807	FGSG_05855
FGSG_01058	FGSG_06071
FGSG_08173	FGSG_06160
FGSG_01464	FGSG_06291
FGSG_06016	FGSG_06356
FGSG_05698	FGSG_06382
FGSG_07433	FGSG_06427
FGSG_09903	FGSG_06542
FGSG_06209	FGSG_06651
FGSG_06957	FGSG_06701
FGSG_00144	FGSG_06810
FGSG_00153	FGSG_06871
FGSG_00276	FGSG_06944
FGSG_00318	FGSG_07052
FGSG_00385	FGSG_07067
FGSG_00477	FGSG_07075
FGSG_00713	FGSG_07097
FGSG_00800	FGSG_07116
FGSG_01172	FGSG_07133
FGSG_01411	FGSG_07157
FGSG_01564	FGSG_07368
FGSG_01638	FGSG_07546
FGSG_01853	FGSG_07928
FGSG_01934	FGSG_08028
FGSG_02130	FGSG_08182
FGSG_02554	FGSG_08481
FGSG_02696	FGSG_08617
FGSG_03138	FGSG_08626
FGSG_03281	FGSG_08719
FGSG_03892	FGSG_08769
FGSG_04293	FGSG_08890
FGSG_04480	FGSG_08892
FGSG_04666	FGSG_08924
FGSG_05012	FGSG_09000
FGSG_05283	FGSG_09019
FGSG_05477	FGSG_09308
FGSG_05498	FGSG_09339
FGSG_05604	FGSG_09349
FGSG_05925	FGSG_09410
FGSG_06168	FGSG_09464
FGSG_06220	FGSG_09524
FGSG_06931	FGSG_09565
FGSG_07097	FGSG_09709
FGSG_07192	FGSG_09832
FGSG_07265	FGSG_09992
FGSG_07310	FGSG_10142
FGSG_07924	FGSG_10179
FGSG_08179	FGSG_10286
FGSG_08349	FGSG_10384
FGSG_08531	FGSG_10429
FGSG_08719	FGSG_10517
FGSG_09001	FGSG_10716
FGSG_09002	FGSG_10868
FGSG_09464	FGSG_11561
FGSG_09594	FGSG_11792
FGSG_09807	FGSG_11799
FGSG_09852	FGSG_12970
FGSG_09892	FGSG_13314
FGSG_10812	FGSG_13625
FGSG_10895	FGSG_13711
FGSG_11996	FGSG_13746
FGSG_12798
FGSG_12809
FGSG_13172
